# Supplementary material for: Crystal Polymorph Search in the NPT Ensemble via a Deposition/Sublimation Alchemical Path
Source: Cryst Growth Des. 2024 Mar 9;24(8):3205–17. doi: 10.1021/acs.cgd.3c01358 (PMC11036363; doi:10.1021/acs.cgd.3c01358)
Supplement: Supplementary file 2 — cg3c01358_si_002.zip [file cg3c01358_si_002.zip]

Archive with 37 entries (30 files):
- ACS_SI/
- ACS_SI/AP20/
- ACS_SI/AP20/P21_c/
- ACS_SI/AP20/P21_c/c23.properties
- ACS_SI/AP20/P21_c/c23.xyz_02_081_082
- ACS_SI/AP20/P21_c/XAFPAY03.xyz
- ACS_SI/AP20/P21_c/XAFPAY00.properties
- ACS_SI/AP20/P21_c/XAFPAY00.xyz
- ACS_SI/AP20/P21_c/c23.xyz_05_079_098
- ACS_SI/AP20/P21_c/XAFPAY03.properties
- ACS_SI/AP20/P21_c/AP20.patch
- ACS_SI/AP20/P-1/
- ACS_SI/AP20/P-1/c23.properties
- ACS_SI/AP20/P-1/c23.xyz_03_049_080
- ACS_SI/AP20/P-1/c23.xyz_01_009_193
- ACS_SI/AP20/P-1/XAFPAY01.xyz
- ACS_SI/AP20/P-1/XAFPAY01.properties
- ACS_SI/AP20/P-1/AP20.patch
- ACS_SI/Supplemental-Information.pdf
- ACS_SI/AP23/
- ACS_SI/AP23/P21_c/
- ACS_SI/AP23/P21_c/c23.properties
- ACS_SI/AP23/P21_c/c23.xyz_02_081_082
- ACS_SI/AP23/P21_c/XAFPAY03.xyz
- ACS_SI/AP23/P21_c/XAFPAY00.properties
- ACS_SI/AP23/P21_c/XAFPAY00.xyz
- ACS_SI/AP23/P21_c/c23.xyz_05_079_098
- ACS_SI/AP23/P21_c/XAFPAY03.properties
- ACS_SI/AP23/P21_c/AP23.patch
- ACS_SI/AP23/P-1/
- ACS_SI/AP23/P-1/c23.properties
- ACS_SI/AP23/P-1/c23.xyz_03_049_080
- ACS_SI/AP23/P-1/c23.xyz_01_009_193
- ACS_SI/AP23/P-1/XAFPAY01.xyz
- ACS_SI/AP23/P-1/AP23.patch
- ACS_SI/AP23/P-1/XAFPAY01.properties
- ACS_SI/README.txt
