# Supplementary material for: Crystal Polymorph Search in the NPT Ensemble via a Deposition/Sublimation Alchemical Path
Source: Cryst Growth Des. 2024 Mar 9;24(8):3205–17. doi: 10.1021/acs.cgd.3c01358 (PMC11036363; doi:10.1021/acs.cgd.3c01358)
Supplement: Supplementary file 2 — cg3c01358_si_002.zip [file cg3c01358_si_002.zip › ACS_SI/AP20/P21_c/c23.xyz_02_081_082]

     43  C23.arc_1
   10.27855743   11.22347358   26.40505042   90.00000000   38.22344650   90.00000000
      1   C   -2.84429111    3.05100132    6.27221717   413       2       3      11
      2   H   -3.12527128    3.12312999    7.31822644   434       1
      3   C   -1.72194836    3.78129596    5.79336321   418       1       4      13
      4   C   -1.36424750    3.68725558    4.39465283   411       3       5       7
      5   N   -0.27421858    4.40939915    3.83610166   417       4       6      28
      6   H    0.07362255    5.17536016    4.41396277   427       5
      7   C   -2.18067204    2.85989908    3.57201691   419       4       8       9
      8   H   -1.99368174    2.77708908    2.50533228   428       7
      9   C   -3.25923783    2.14927145    4.08597777   415       7      10      11
     10   H   -3.84084060    1.52531432    3.41111161   436       9
     11   C   -3.61323667    2.24837339    5.43867365   420       1       9      12
     12   H   -4.47271341    1.71311853    5.83620672   432      11
     13   C   -0.95056423    4.60838263    6.76697042   414       3      14      15
     14   O    0.03625617    5.30710272    6.47812044   435      13
     15   O   -1.40303914    4.55271896    8.04656604   421      13      16
     16   H   -0.77970201    5.08625677    8.58547729   437      15
     17   C    1.93165003    3.96437953    0.16007959   404      18      24      31
     18   C    2.75470686    3.74944171   -1.09375827   401      17      19      20      23
     19   H    3.38716540    4.62756280   -1.28497889   423      18
     20   C    1.91689347    3.46437771   -2.36450212   402      18      21      22      39
     21   H    1.32269974    4.35692818   -2.59934210   422      20
     22   H    1.18498623    2.67429822   -2.16186252   422      20
     23   H    3.45783811    2.92082374   -0.92843400   423      18
     24   C    1.82670005    5.20550752    0.81833969   405      17      25      26
     25   H    2.33123643    6.08330027    0.41257232   426      24
     26   C    1.11225785    5.34722248    2.01474460   410      24      27      28
     27   H    1.08124299    6.32475689    2.49255666   429      26
     28   C    0.43974415    4.24791673    2.60182925   412       5      26      29
     29   C    0.55136617    2.99851990    1.94820133   410      28      30      31
     30   H    0.10740345    2.10344231    2.37597460   429      29
     31   C    1.27922754    2.87013956    0.76153426   405      17      29      32
     32   H    1.36151203    1.87831560    0.31346159   426      31
     33   C    4.38100958    2.26849010   -5.75486952   416      34      35      42
     34  Cl    5.37584001    1.68767954   -7.05742139   430      33
     35   C    3.86480185    3.58109633   -5.68665636   408      33      36      37
     36  Cl    4.16450206    4.77731818   -6.90866573   431      35
     37   C    3.08620061    3.96503420   -4.58211278   406      35      38      39
     38   H    2.70579568    4.98553558   -4.54050271   424      37
     39   C    2.77875681    3.06757833   -3.54486848   403      20      37      40
     40   C    3.29827655    1.75981978   -3.63102361   407      39      41      42
     41   H    3.09276237    1.02840736   -2.84902820   425      40
     42   C    4.09148594    1.37452385   -4.71327705   409      33      40      43
     43   H    4.49410235    0.36720679   -4.75466715   433      42
