# Supplementary material for: Crystal Polymorph Search in the NPT Ensemble via a Deposition/Sublimation Alchemical Path
Source: Cryst Growth Des. 2024 Mar 9;24(8):3205–17. doi: 10.1021/acs.cgd.3c01358 (PMC11036363; doi:10.1021/acs.cgd.3c01358)
Supplement: Supplementary file 2 — cg3c01358_si_002.zip [file cg3c01358_si_002.zip › ACS_SI/AP20/P21_c/XAFPAY03.xyz]

     43  pd11805f
   14.07800000   10.72800000   15.30640000   90.00000000  123.78600000   90.00000000
      1   C   -0.69364021    2.31724800    6.09485191   413       2       3      11
      2   H   -0.88270773    2.26038960    7.00443636   434       1
      3   C   -1.54716339    1.69931520    5.18017887   418       1       4      13
      4   C   -1.25262784    1.76582880    3.79735607   411       3       5       7
      5   N   -2.03939531    1.12644000    2.87759445   417       4       6      28
      6   H   -2.70808731    0.43984800    3.20580814   427       5
      7   C   -0.11540268    2.47280400    3.41062366   419       4       8       9
      8   H    0.10234497    2.53180800    2.50867209   428       7
      9   C    0.68681809    3.08322720    4.33674601   415       7      10      11
     10   H    1.43215505    3.56062320    4.05178529   436       9
     11   C    0.40793079    2.99954880    5.68776516   420       1       9      12
     12   H    0.96871819    3.40614000    6.30984460   432      11
     13   C   -2.73192237    0.96552000    5.66741082   414       3      14      15
     14   O   -3.49979066    0.33364080    4.96136974   435      13
     15   O   -2.89913649    1.04705280    6.98408202   421      13      16
     16   H   -3.75919399    0.57931200    7.23851124   437      15
     17   C   -1.94088408    1.42146000   -1.30522189   404      18      24      31
     18   C   -2.07936833    1.55234160   -2.85724011   401      17      19      20      23
     19   H   -2.34440943    0.69517440   -3.22489033   423      18
     20   C   -0.88377795    1.97180640   -3.48059170   402      18      21      22      39
     21   H   -0.17027675    1.35065520   -3.26559901   422      20
     22   H   -0.63235786    2.84721120   -3.14728942   422      20
     23   H   -2.78111548    2.19065760   -3.05823920   423      18
     24   C   -1.91794126    0.21026880   -0.67042099   405      17      25      26
     25   H   -1.90604428   -0.56643840   -1.18055157   426      24
     26   C   -1.91166676    0.10942560    0.69204747   410      24      27      28
     27   H   -1.88558996   -0.72628560    1.09913422   429      26
     28   C   -1.94120022    1.24981200    1.45787942   412       5      26      29
     29   C   -1.95468046    2.47280400    0.84470500   410      28      30      31
     30   H   -1.97558086    3.25058400    1.35356344   429      29
     31   C   -1.93666283    2.54575440   -0.53302921   405      17      29      32
     32   H   -1.92217549    3.37932000   -0.94393240   426      31
     33   C   -1.25511673    2.05548480   -7.78807835   416      34      35      42
     34  Cl   -1.36106153    2.04711696   -9.51476224   430      33
     35   C   -1.31559147    3.22161840   -7.08330942   408      33      36      37
     36  Cl   -1.47209900    4.73351544   -7.89595634   431      35
     37   C   -1.22471685    3.22912800   -5.69158160   406      35      38      39
     38   H   -1.26653933    4.03050960   -5.22088754   424      37
     39   C   -1.07104355    2.03617440   -5.01861632   403      20      37      40
     40   C   -1.04612551    0.84751200   -5.76282178   407      39      41      42
     41   H   -0.97038153    0.03218400   -5.32265923   425      40
     42   C   -1.13126930    0.87004080   -7.11892951   409      33      40      43
     43   H   -1.10771573    0.07187760   -7.59598429   433      42
