# Supplementary material for: Crystal Polymorph Search in the NPT Ensemble via a Deposition/Sublimation Alchemical Path
Source: Cryst Growth Des. 2024 Mar 9;24(8):3205–17. doi: 10.1021/acs.cgd.3c01358 (PMC11036363; doi:10.1021/acs.cgd.3c01358)
Supplement: Supplementary file 2 — cg3c01358_si_002.zip [file cg3c01358_si_002.zip › ACS_SI/AP20/P21_c/XAFPAY00.xyz]

     43  pd01180m
   11.16370000   10.52950000   16.23580000   90.00000000   95.74900000   90.00000000
      1   C   12.71532248    7.30010235   14.18365647   413       2       3      11
      2   H   12.96814337    7.24956075   15.07665723   434       1
      3   C   11.49879646    6.74203885   13.79240324   418       1       4      13
      4   C   11.12808546    6.77362735   12.41817070   411       3       5       7
      5   N    9.99012472    6.16923405   11.96730870   417       4       6      28
      6   H    9.55238204    5.79122500   12.45645601   427       5
      7   C   11.99897752    7.41908570   11.52985464   419       4       8       9
      8   H   11.77944212    7.46646845   10.62780756   428       7
      9   C   13.16304343    7.97820215   11.96537021   415       7      10      11
     10   H   13.71555967    8.41201755   11.35635919   436       9
     11   C   13.54239964    7.91502515   13.29808661   420       1       9      12
     12   H   14.34675051    8.28566355   13.58078403   432      11
     13   C   10.63478264    6.12816900   14.80090609   414       3      14      15
     14   O    9.58570823    5.53346284   14.55051695   435      13
     15   O   11.07274076    6.25662890   16.03944387   421      13      16
     16   H   10.64514534    5.86493150   16.46106688   437      15
     17   C    8.06910191    6.72203280    8.26122630   404      18      24      31
     18   C    7.31343025    6.95894655    6.96275667   401      17      19      20      23
     19   H    6.72514166    6.20503435    6.79604596   423      18
     20   C    8.22053300    7.13584215    5.79238935   402      18      21      22      39
     21   H    8.66964024    6.29769395    5.60063973   422      20
     22   H    8.89595652    7.79920065    6.00287778   422      20
     23   H    6.76131149    7.75076495    7.05774300   423      18
     24   C    8.48657058    7.79604180    9.01578610   405      17      25      26
     25   H    8.33170427    8.65735490    8.70223428   426      24
     26   C    9.12769295    7.62441095   10.22120790   410      24      27      28
     27   H    9.38002375    8.36779365   10.71988615   429      26
     28   C    9.39726883    6.35981800   10.69274719   412       5      26      29
     29   C    9.00839712    5.27422655    9.95353383   410      28      30      31
     30   H    9.18507621    4.41396640   10.26110862   429      29
     31   C    8.34886568    5.45638690    8.74245808   405      17      29      32
     32   H    8.09066029    4.71300420    8.24668758   426      31
     33   C    5.98408852    8.42675885    2.34735783   416      34      35      42
     34  Cl    5.10345583    8.96428983    0.96278664   430      33
     35   C    6.18083790    7.08424760    2.57755430   408      33      36      37
     36  Cl    5.52649852    5.90862893    1.50895805   431      35
     37   C    6.89604499    6.66517350    3.69025134   406      35      38      39
     38   H    7.01429883    5.75542470    3.84630032   424      37
     39   C    7.43286878    7.58334590    4.56774413   403      20      37      40
     40   C    7.20234137    8.91638060    4.32930905   407      39      41      42
     41   H    7.53529124    9.54815060    4.92539675   425      40
     42   C    6.48714473    9.34282535    3.22759682   409      33      40      43
     43   H    6.34851393   10.25152120    3.08544041   433      42
