# Supplementary material for: Crystal Polymorph Search in the NPT Ensemble via a Deposition/Sublimation Alchemical Path
Source: Cryst Growth Des. 2024 Mar 9;24(8):3205–17. doi: 10.1021/acs.cgd.3c01358 (PMC11036363; doi:10.1021/acs.cgd.3c01358)
Supplement: Supplementary file 2 — cg3c01358_si_002.zip [file cg3c01358_si_002.zip › ACS_SI/AP20/P21_c/c23.xyz_05_079_098]

     43  C23.arc_1
   14.32404356   11.04450344   23.05597903   90.00000000  148.23986244   90.00000000
      1   C   -4.33385323    2.83090221    8.87098828   413       2       3      11
      2   H   -3.44675797    2.89219418    9.49330954   434       1
      3   C   -5.48231722    3.59990797    9.20583473   418       1       4      13
      4   C   -6.65058262    3.51247114    8.35880080   411       3       5       7
      5   N   -7.81894625    4.27212149    8.59294849   417       4       6      28
      6   H   -7.69325638    5.07741743    9.20801500   427       5
      7   C   -6.58284052    2.64334941    7.23433948   419       4       8       9
      8   H   -7.41880850    2.56284915    6.54699956   428       7
      9   C   -5.44850345    1.89125309    6.95729900   415       7      10      11
     10   H   -5.45416720    1.23754738    6.08787501   436       9
     11   C   -4.30755021    1.98768943    7.76544516   420       1       9      12
     12   H   -3.41813488    1.41043055    7.53140004   432      11
     13   C   -5.43749381    4.46029111   10.42553270   414       3      14      15
     14   O   -6.37103183    5.17248321   10.83195061   435      13
     15   O   -4.25040995    4.43928834   11.08746184   421      13      16
     16   H   -4.36224075    4.99793085   11.88794554   437      15
     17   C  -11.85162132    3.88595807    7.15644645   404      18      24      31
     18   C  -13.30688448    3.76666763    6.75546708   401      17      19      20      23
     19   H  -13.75425967    2.88316604    7.23261902   423      18
     20   C  -13.53969402    3.68262854    5.22833347   402      18      21      22      39
     21   H  -13.02349346    2.79960177    4.82896852   422      20
     22   H  -13.05988345    4.54300242    4.74394400   422      20
     23   H  -13.87130694    4.61990210    7.15705290   423      18
     24   C  -11.27168597    5.14261429    7.42323260   405      17      25      26
     25   H  -11.85956039    6.05343960    7.30084260   426      24
     26   C   -9.95834785    5.26426568    7.88851727   410      24      27      28
     27   H   -9.55882688    6.25332691    8.09948541   429      26
     28   C   -9.14831772    4.12387444    8.08783524   412       5      26      29
     29   C   -9.71991341    2.86041847    7.80608778   410      28      30      31
     30   H   -9.15168226    1.95149177    7.98423005   429      29
     31   C  -11.03973160    2.75152894    7.35289789   405      17      29      32
     32   H  -11.45397043    1.75432512    7.19129213   426      31
     33   C  -17.78095010    3.57548966    4.22886231   416      34      35      42
     34  Cl  -19.46902026    3.62387636    3.81967967   430      33
     35   C  -17.06598279    2.37101240    4.40649201   408      33      36      37
     36  Cl  -17.80755441    0.80880605    4.23011557   431      35
     37   C  -15.70050104    2.41569568    4.73416218   406      35      38      39
     38   H  -15.16458790    1.47364057    4.86081370   424      37
     39   C  -15.01676352    3.63602858    4.89029882   403      20      37      40
     40   C  -15.74993329    4.82684068    4.71549620   407      39      41      42
     41   H  -15.26689776    5.79461663    4.84098028   425      40
     42   C  -17.10750831    4.79736649    4.38850050   409      33      40      43
     43   H  -17.64768593    5.73325529    4.25880397   433      42
