# Supplementary material for: Crystal Polymorph Search in the NPT Ensemble via a Deposition/Sublimation Alchemical Path
Source: Cryst Growth Des. 2024 Mar 9;24(8):3205–17. doi: 10.1021/acs.cgd.3c01358 (PMC11036363; doi:10.1021/acs.cgd.3c01358)
Supplement: Supplementary file 2 — cg3c01358_si_002.zip [file cg3c01358_si_002.zip › ACS_SI/AP20/P21_c/AP20.patch]

forcefield              AMOEBA-BIO-2018

bond-cubic              -2.55
bond-quartic            3.793125
angle-cubic             -0.014
angle-quartic           0.000056
angle-pentic            -0.0000007
angle-sextic            0.000000022
opbendtype              ALLINGER
opbend-cubic            -0.014
opbend-quartic          0.000056
opbend-pentic           -0.0000007
opbend-sextic           0.000000022
torsionunit             0.5
vdwtype                 BUFFERED-14-7
radiusrule              CUBIC-MEAN
radiustype              R-MIN
radiussize              DIAMETER
epsilonrule             HHG
dielectric              1.0
polarization            MUTUAL
vdw-12-scale            0.0
vdw-13-scale            0.0
vdw-14-scale            1.0
vdw-15-scale            1.0
mpole-12-scale          0.0
mpole-13-scale          0.0
mpole-14-scale          0.4
mpole-15-scale          0.8
polar-12-scale          0.0
polar-13-scale          0.0
polar-14-scale          1.0
polar-15-scale          1.0
polar-12-intra          0.0
polar-13-intra          0.0
polar-14-intra          0.5
polar-15-intra          1.0
direct-11-scale         0.0
direct-12-scale         1.0
direct-13-scale         1.0
direct-14-scale         1.0
mutual-11-scale         1.0
mutual-12-scale         1.0
mutual-13-scale         1.0
mutual-14-scale         1.0

atom          413    413    C     "CCDC23              "         6    12.011    3
atom          434    434    H     "CCDC23              "         1     1.008    1
atom          418    418    C     "CCDC23              "         6    12.011    3
atom          411    411    C     "CCDC23              "         6    12.011    3
atom          417    417    N     "CCDC23              "         7    14.007    3
atom          427    427    H     "CCDC23              "         1     1.008    1
atom          419    419    C     "CCDC23              "         6    12.011    3
atom          428    428    H     "CCDC23              "         1     1.008    1
atom          415    415    C     "CCDC23              "         6    12.011    3
atom         436   436    H     "CCDC23              "         1     1.008    1
atom         420   420    C     "CCDC23              "         6    12.011    3
atom         432   432    H     "CCDC23              "         1     1.008    1
atom         414   414    C     "CCDC23              "         6    12.011    3
atom         435   435    O     "CCDC23              "         8    15.999    1
atom         421   421    O     "CCDC23              "         8    15.999    2
atom         437   437    H     "CCDC23              "         1     1.008    1
atom         404   404    C     "CCDC23              "         6    12.011    3
atom         401   401    C     "CCDC23              "         6    12.011    4
atom         423   423    H     "CCDC23              "         1     1.008    1
atom         402   402    C     "CCDC23              "         6    12.011    4
atom         422   422    H     "CCDC23              "         1     1.008    1
atom         405   405    C     "CCDC23              "         6    12.011    3
atom         426   426    H     "CCDC23              "         1     1.008    1
atom         410   410    C     "CCDC23              "         6    12.011    3
atom         429   429    H     "CCDC23              "         1     1.008    1
atom         412   412    C     "CCDC23              "         6    12.011    3
atom         416   416    C     "CCDC23              "         6    12.011    3
atom         430   430    Cl    "CCDC23              "        17    35.453    1
atom         408   408    C     "CCDC23              "         6    12.011    3
atom         431   431    Cl    "CCDC23              "        17    35.453    1
atom         406   406    C     "CCDC23              "         6    12.011    3
atom         424   424    H     "CCDC23              "         1     1.008    1
atom         403   403    C     "CCDC23              "         6    12.011    3
atom         407   407    C     "CCDC23              "         6    12.011    3
atom         425   425    H     "CCDC23              "         1     1.008    1
atom         409   409    C     "CCDC23              "         6    12.011    3
atom         433   433    H     "CCDC23              "         1     1.008    1

multipole   401  402  404              -0.10587
                                        0.23502    0.00000    0.24533
                                       -0.00983
                                        0.00000   -0.55984
                                       -0.09414    0.00000    0.56967
multipole   402  401  403              -0.14244
                                        0.22060    0.00000    0.20596
                                       -0.00542
                                        0.00000   -0.51602
                                       -0.06820    0.00000    0.52144
multipole   403  402  406               0.01768
                                        0.03780    0.00000    0.13300
                                        0.02535
                                        0.00000   -0.31135
                                       -0.09652    0.00000    0.28600
multipole   404 -405 -405              -0.04869
                                        0.00000    0.00000   -0.19446
                                        0.01705
                                        0.00000   -0.28154
                                        0.00000    0.00000    0.26449
multipole   405  404  410               0.07606
                                        0.22520    0.00000    0.15862
                                        0.56640
                                        0.00000   -0.49553
                                        0.58299    0.00000   -0.07087
multipole   406  403  408               0.01227
                                        0.33397    0.00000    0.24428
                                        0.83975
                                        0.00000   -0.76180
                                        1.09308    0.00000   -0.07795
multipole   407  403  409               0.01985
                                        0.14104    0.00000    0.05695
                                        0.41217
                                        0.00000   -0.37106
                                        0.25484    0.00000   -0.04111
multipole   408  406  416              -0.04549
                                       -0.02694    0.00000    0.14494
                                       -0.52483
                                        0.00000    0.03306
                                        0.02618    0.00000    0.49177
multipole   409  407  416              -0.12499
                                       -0.20087    0.00000   -0.04826
                                       -0.28236
                                        0.00000   -0.04635
                                       -0.04872    0.00000    0.32871
multipole   410  405  412              -0.07128
                                       -0.11816    0.00000   -0.04048
                                       -0.08691
                                        0.00000   -0.05159
                                       -0.12466    0.00000    0.13850
multipole   411  417  418               0.06743
                                       -0.10569    0.00000    0.27079
                                       -0.57462
                                        0.00000    0.51318
                                        0.27220    0.00000    0.06144
multipole   412 -410 -410               0.01880
                                        0.00000    0.00000   -0.13496
                                       -0.41091
                                        0.00000    0.10325
                                        0.00000    0.00000    0.30766
multipole   413  418  420               0.09496
                                        0.23752    0.00000    0.23149
                                        0.63190
                                        0.00000   -0.42285
                                        0.35253    0.00000   -0.20905
multipole   414  418  421               0.91338
                                        0.14469    0.00000   -0.44791
                                        1.03884
                                        0.00000   -0.22826
                                        0.01556    0.00000   -0.81058
multipole   415  419  420               0.09327
                                        0.26622    0.00000    0.09558
                                        0.53973
                                        0.00000   -0.41788
                                        0.40428    0.00000   -0.12185
multipole   416  408  409              -0.07510
                                        0.08131    0.00000   -0.07755
                                        0.20865
                                        0.00000    0.04040
                                       -0.38332    0.00000   -0.24905
multipole   417  411  412              -0.24014
                                        0.17379    0.00000   -0.12772
                                        0.62135
                                        0.00000   -0.50936
                                        0.31657    0.00000   -0.11199
multipole   418  411  413              -0.21680
                                       -0.33187    0.00000   -0.20255
                                        0.07955
                                        0.00000   -0.00979
                                       -0.16772    0.00000   -0.06976
multipole   419  411  415              -0.02721
                                        0.19889    0.00000    0.10460
                                        0.47634
                                        0.00000   -0.41571
                                        0.35309    0.00000   -0.06063
multipole   420  413  415              -0.05811
                                       -0.06486    0.00000   -0.01885
                                        0.02595
                                        0.00000   -0.16841
                                       -0.21198    0.00000    0.14246
multipole   421  414  437              -0.51960
                                        0.29550    0.00000   -0.07108
                                        0.24692
                                        0.00000   -0.35394
                                       -0.20676    0.00000    0.10702
multipole   422  402  401               0.08242
                                       -0.01155    0.00000   -0.09300
                                        0.04091
                                        0.00000    0.00301
                                        0.01588    0.00000   -0.04392
multipole   423  401  402               0.07918
                                       -0.00008    0.00000   -0.09307
                                        0.01260
                                        0.00000   -0.02161
                                        0.01542    0.00000    0.00901
multipole   424  406  403               0.03680
                                       -0.02815    0.00000   -0.16276
                                        0.10784
                                        0.00000    0.09320
                                       -0.04956    0.00000   -0.20104
multipole   425  407  403               0.00203
                                       -0.01481    0.00000   -0.19031
                                        0.07105
                                        0.00000    0.03060
                                        0.05030    0.00000   -0.10165
multipole   426  405  404              -0.00541
                                       -0.01732    0.00000   -0.18841
                                        0.10789
                                        0.00000    0.08788
                                        0.03848    0.00000   -0.19577
multipole   427  417  411               0.21593
                                        0.07860    0.00000   -0.06139
                                        0.19614
                                        0.00000   -0.12028
                                        0.06616    0.00000   -0.07586
multipole   428  419  411               0.05679
                                        0.01107    0.00000   -0.17830
                                        0.05901
                                        0.00000    0.12270
                                        0.04505    0.00000   -0.18171
multipole   429  410  405               0.01530
                                        0.01608    0.00000   -0.18800
                                        0.07558
                                        0.00000    0.10547
                                       -0.10328    0.00000   -0.18105
multipole   430  416  408               0.04990
                                        0.02518    0.00000    0.34207
                                       -0.74656
                                        0.00000   -0.90390
                                        0.02356    0.00000    1.65046
multipole   431  408  406               0.04870
                                       -0.02736    0.00000    0.33726
                                       -0.77592
                                        0.00000   -0.87950
                                       -0.02542    0.00000    1.65542
multipole   432  420  413               0.00587
                                        0.00247    0.00000   -0.19176
                                        0.05727
                                        0.00000    0.00155
                                       -0.02615    0.00000   -0.05882
multipole   433  409  407               0.01449
                                        0.00350    0.00000   -0.20381
                                        0.06756
                                        0.00000    0.03035
                                       -0.05308    0.00000   -0.09791
multipole   434  413  418               0.02734
                                       -0.01857    0.00000   -0.16182
                                        0.06030
                                        0.00000    0.03827
                                        0.04528    0.00000   -0.09857
multipole   435  414  418              -0.69826
                                        0.06097    0.00000   -0.15959
                                       -0.45981
                                        0.00000    0.30507
                                        0.07273    0.00000    0.15474
multipole   436  415  419               0.00597
                                        0.00869    0.00000   -0.18607
                                        0.08842
                                        0.00000    0.03953
                                       -0.01719    0.00000   -0.12795
multipole   437  421  414               0.24870
                                       -0.02560    0.00000   -0.06590
                                       -0.08852
                                        0.00000   -0.10762
                                        0.03467    0.00000    0.19614

polarize      413          1.7500     0.3900 434 418 420
polarize      434          0.6960     0.3900 413
polarize      418          1.7500     0.3900 413 411
polarize      411          1.7500     0.3900 418 417 419
polarize      417          1.0730     0.3900 411 427 412
polarize      427          0.4960     0.3900 417
polarize      419          1.7500     0.3900 411 428 415
polarize      428          0.6960     0.3900 419
polarize      415          1.7500     0.3900 419 436 420
polarize     436          0.6960     0.3900 415
polarize     420          1.7500     0.3900 413 415 432
polarize     432          0.6960     0.3900 420
polarize     414          1.3340     0.3900 435 421
polarize     435          0.8370     0.3900 414
polarize     421          0.8370     0.3900 414 437
polarize     437          0.4960     0.3900 421
polarize     404          1.7500     0.3900 401 405
polarize     401          1.3340     0.3900 404 423 402
polarize     423          0.4960     0.3900 401
polarize     402          1.3340     0.3900 401 422 403
polarize     422          0.4960     0.3900 402
polarize     405          1.7500     0.3900 404 426 410
polarize     426          0.6960     0.3900 405
polarize     410          1.7500     0.3900 405 429 412
polarize     429          0.6960     0.3900 410
polarize     412          1.7500     0.3900 417 410
polarize     416          1.7500     0.3900 430 408 409
polarize     430          2.5000     0.3900 416
polarize     408          1.7500     0.3900 416 431 406
polarize     431          2.5000     0.3900 408
polarize     406          1.7500     0.3900 408 424 403
polarize     424          0.6960     0.3900 406
polarize     403          1.7500     0.3900 402 406 407
polarize     407          1.7500     0.3900 403 425 409
polarize     425          0.6960     0.3900 407
polarize     409          1.7500     0.3900 416 407 433
polarize     433          0.6960     0.3900 409


vdw       401  3.8200   0.1010
vdw       402  3.8200   0.1010
vdw       403  3.8000   0.0910
vdw       404  3.8000   0.0910
vdw       405  3.8000   0.0910
vdw       406  3.8000   0.0910
vdw       407  3.8000   0.0910
vdw       408  3.8000   0.0910
vdw       409  3.8000   0.0910
vdw       410  3.8000   0.0910
vdw       411  3.8000   0.0910
vdw       412  3.8000   0.0910
vdw       413  3.8000   0.0910
vdw       414  3.8200   0.1060
vdw       415  3.8000   0.0910
vdw       416  3.8000   0.0910
vdw       417  3.7100   0.1050
vdw       418  3.8000   0.0910
vdw       419  3.8000   0.0910
vdw       420  3.8000   0.0910
vdw       421  3.4050   0.1100
vdw       422  2.9800   0.0240 0.940
vdw       423  2.9800   0.0240 0.940
vdw       424  2.9800   0.0260 0.920
vdw       425  2.9800   0.0260 0.920
vdw       426  2.9800   0.0260 0.920
vdw       427  2.7000   0.0200 0.910
vdw       428  2.9800   0.0260 0.920
vdw       429  2.9800   0.0260 0.920
vdw       430  3.8980   0.4130
vdw       431  3.8980   0.4130
vdw       432  2.9800   0.0260 0.920
vdw       433  2.9800   0.0260 0.920
vdw       434  2.9800   0.0260 0.920
vdw       435  3.3000   0.1140
vdw       436  2.9800   0.0260 0.920
vdw       437  2.6550   0.0150 0.910
bond      401   402   453.0000    1.5409
bond      401   404   453.2000    1.5046
bond      401   423   341.0000    1.0971
bond      402   403   453.2000    1.5045
bond      402   422   341.0000    1.0967
bond      403   406   610.9000    1.3977
bond      403   407   610.9000    1.4009
bond      404   405   610.9000    1.4013
bond      405   410   610.9000    1.3936
bond      405   426   370.5000    1.0897
bond      406   408   610.9000    1.3962
bond      406   424   370.5000    1.0881
bond      407   409   610.9000    1.3921
bond      407   425   370.5000    1.0886
bond      408   416   610.9000    1.4007
bond      408   431   350.0000    1.7331
bond      409   416   610.9000    1.3971
bond      409   433   370.5000    1.0865
bond      410   412   610.9000    1.4041
bond      410   429   370.5000    1.0867
bond      411   417   250.0000    1.3799
bond      411   418   610.9000    1.4221
bond      411   419   610.9000    1.4116
bond      412   417   250.0000    1.4040
bond      413   418   610.9000    1.4067
bond      413   420   610.9000    1.3867
bond      413   434   370.5000    1.0851
bond      414   418   453.2000    1.4727
bond      414   421   431.6000    1.3594
bond      414   435   601.8000    1.2323
bond      415   419   610.9000    1.3872
bond      415   420   610.9000    1.4001
bond      415   436   370.5000    1.0880
bond      416   430   350.0000    1.7318
bond      417   427   520.0000    1.0177
bond      419   428   370.5000    1.0854
bond      420   432   370.5000    1.0863
bond      421   437   514.4000    0.9797
angle     402   401   404    38.8500  111.5407
angle     402   401   423    38.0000  108.9848
angle     404   401   423    39.5700  110.2171
angle     423   401   423    40.5700  106.7605
angle     401   402   403    38.8500  111.6077
angle     401   402   422    38.0000  109.0281
angle     403   402   422    39.5700  110.1871
angle     422   402   422    40.5700  106.8186
angle     402   403   406    33.8100  120.4218
angle     402   403   407    33.8100  121.0539
angle     406   403   407    64.6700  118.4049
angle     401   404   405    33.8100  120.9325
angle     405   404   405    64.6700  117.9813
angle     404   405   410    64.6700  121.5163
angle     404   405   426    32.0000  119.4239
angle     410   405   426    32.0000  119.0596
angle     403   406   408    64.6700  121.1846
angle     403   406   424    32.0000  120.2222
angle     408   406   424    32.0000  118.5830
angle     403   407   409    64.6700  120.8647
angle     403   407   425    32.0000  119.7954
angle     409   407   425    32.0000  119.3293
angle     406   408   416    64.6700  119.8257
angle     406   408   431    60.0000  118.7636
angle     416   408   431    60.0000  121.4102
angle     407   409   416    64.6700  120.3450
angle     407   409   433    32.0000  120.7702
angle     416   409   433    32.0000  118.8841
angle     405   410   412    64.6700  119.9585
angle     405   410   429    32.0000  120.1624
angle     412   410   429    32.0000  119.8485
angle     417   411   418    60.0000  121.0756
angle     417   411   419    60.0000  120.9828
angle     418   411   419    64.6700  117.9021
angle     410   412   410    64.6700  118.9844
angle     410   412   417    60.0000  122.5793
angle     418   413   420    64.6700  121.1009
angle     418   413   434    32.0000  118.6061
angle     420   413   434    32.0000  120.2927
angle     418   414   421    60.0000  113.3385
angle     418   414   435    60.0000  126.2144
angle     421   414   435   122.3000  120.4471
angle     419   415   420    64.6700  120.8200
angle     419   415   436    32.0000  119.0700
angle     420   415   436    32.0000  120.1048
angle     408   416   409    64.6700  119.3652
angle     408   416   430    60.0000  121.5954
angle     409   416   430    60.0000  119.0364
angle     411   417   412    65.0000  126.7676
angle     411   417   427    35.0000  114.9744
angle     412   417   427    35.0000  117.6406
angle     411   418   413    64.6700  119.9603
angle     411   418   414    33.8100  120.6609
angle     413   418   414    33.8100  119.3697
angle     411   419   415    64.6700  121.0973
angle     411   419   428    32.0000  118.9851
angle     415   419   428    32.0000  119.8732
angle     413   420   415    64.6700  119.0998
angle     413   420   432    32.0000  120.2750
angle     415   420   432    32.0000  120.6148
angle     414   421   437    49.6400  104.7644
strbnd    402   401   404    18.7000   18.7000
strbnd    402   401   423    11.5000   18.7000
strbnd    404   401   423    11.5000   11.5000
strbnd    401   402   403    18.7000   18.7000
strbnd    401   402   422    11.5000   18.7000
strbnd    403   402   422    11.5000   11.5000
strbnd    402   403   406    18.7000   18.7000
strbnd    402   403   407    18.7000   18.7000
strbnd    406   403   407    18.7000   18.7000
strbnd    401   404   405    18.7000   18.7000
strbnd    405   404   405    18.7000   18.7000
strbnd    404   405   410    18.7000   18.7000
strbnd    404   405   426    11.5000   18.7000
strbnd    410   405   426    11.5000   18.7000
strbnd    403   406   408    18.7000   18.7000
strbnd    403   406   424    11.5000   18.7000
strbnd    408   406   424    11.5000   18.7000
strbnd    403   407   409    18.7000   18.7000
strbnd    403   407   425    11.5000   18.7000
strbnd    409   407   425    11.5000   18.7000
strbnd    406   408   416    18.7000   18.7000
strbnd    406   408   431    18.7000   18.7000
strbnd    416   408   431    18.7000   18.7000
strbnd    407   409   416    18.7000   18.7000
strbnd    407   409   433    11.5000   18.7000
strbnd    416   409   433    11.5000   18.7000
strbnd    405   410   412    18.7000   18.7000
strbnd    405   410   429    11.5000   18.7000
strbnd    412   410   429    11.5000   18.7000
strbnd    417   411   418    18.7000   18.7000
strbnd    417   411   419    18.7000   18.7000
strbnd    418   411   419    18.7000   18.7000
strbnd    410   412   410    18.7000   18.7000
strbnd    410   412   417    18.7000   18.7000
strbnd    418   413   420    18.7000   18.7000
strbnd    418   413   434    11.5000   18.7000
strbnd    420   413   434    11.5000   18.7000
strbnd    418   414   421    18.7000   18.7000
strbnd    421   414   435    18.7000   18.7000
strbnd    419   415   420    18.7000   18.7000
strbnd    419   415   436    11.5000   18.7000
strbnd    420   415   436    11.5000   18.7000
strbnd    408   416   409    18.7000   18.7000
strbnd    408   416   430    18.7000   18.7000
strbnd    409   416   430    18.7000   18.7000
strbnd    411   417   412     7.2000    7.2000
strbnd    411   417   427     4.3000    7.2000
strbnd    412   417   427     4.3000    7.2000
strbnd    411   418   413    18.7000   18.7000
strbnd    411   418   414    18.7000   18.7000
strbnd    413   418   414    18.7000   18.7000
strbnd    411   419   415    18.7000   18.7000
strbnd    411   419   428    11.5000   18.7000
strbnd    415   419   428    11.5000   18.7000
strbnd    413   420   415    18.7000   18.7000
strbnd    413   420   432    11.5000   18.7000
strbnd    415   420   432    11.5000   18.7000
strbnd    414   421   437    12.9500   12.9500
opbend    401   404     0     0    14.3880
opbend    402   403     0     0    14.3880
opbend    403   406     0     0    14.3880
opbend    403   407     0     0    14.3880
opbend    404   405     0     0    14.3880
opbend    405   404     0     0    14.3880
opbend    405   410     0     0    14.3880
opbend    406   403     0     0    14.3880
opbend    406   408     0     0    14.3880
opbend    407   403     0     0    14.3880
opbend    407   409     0     0    14.3880
opbend    408   406     0     0    14.3880
opbend    408   416     0     0    14.3880
opbend    409   407     0     0    14.3880
opbend    409   416     0     0    14.3880
opbend    410   405     0     0    14.3880
opbend    410   412     0     0    14.3880
opbend    411   418     0     0    14.3880
opbend    411   419     0     0    14.3880
opbend    412   410     0     0    14.3880
opbend    413   418     0     0    14.3880
opbend    413   420     0     0    14.3880
opbend    414   418     0     0    14.4000
opbend    415   419     0     0    14.3880
opbend    415   420     0     0    14.3880
opbend    416   408     0     0    14.3880
opbend    416   409     0     0    14.3880
opbend    417   411     0     0    14.4000
opbend    417   412     0     0    14.4000
opbend    418   411     0     0    14.3880
opbend    418   413     0     0    14.3880
opbend    418   414     0     0    14.4000
opbend    419   411     0     0    14.3880
opbend    419   415     0     0    14.3880
opbend    420   413     0     0    14.3880
opbend    420   415     0     0    14.3880
opbend    421   414     0     0   107.9100
opbend    424   406     0     0    15.1074
opbend    425   407     0     0    15.1074
opbend    426   405     0     0    15.1074
opbend    428   419     0     0    15.1074
opbend    429   410     0     0    15.1074
opbend    430   416     0     0    14.4000
opbend    431   408     0     0    14.4000
opbend    432   420     0     0    15.1074
opbend    433   409     0     0    15.1074
opbend    434   413     0     0    15.1074
opbend    435   414     0     0    46.7610
opbend    436   415     0     0    15.1074
 torsion     404  401  402  403     -3.447 0.0 1   0.497 180.0 2   3.755 0.0 3
 torsion     404  401  402  422      0.000 0.0 1   0.000 180.0 2   0.000 0.0 3
 torsion     423  401  402  403      0.000 0.0 1   0.000 180.0 2   0.000 0.0 3
 torsion     423  401  402  422      0.000 0.0 1   0.000 180.0 2   0.000 0.0 3
torsion   402   401   404   405    -0.8000 0.0 1    -0.1000 180.0 2    -0.5500 0.0 3
torsion   423   401   404   405     0.0000 0.0 1     0.0000 180.0 2    -0.0900 0.0 3
torsion   401   402   403   406    -0.8000 0.0 1    -0.1000 180.0 2    -0.5500 0.0 3
torsion   401   402   403   407    -0.8000 0.0 1    -0.1000 180.0 2    -0.5500 0.0 3
torsion   422   402   403   406     0.0000 0.0 1     0.0000 180.0 2    -0.0900 0.0 3
torsion   422   402   403   407     0.0000 0.0 1     0.0000 180.0 2    -0.0900 0.0 3
torsion   402   403   406   408    -0.6100 0.0 1     4.2120 180.0 2     0.0000 0.0 3
torsion   402   403   406   424     0.0000 0.0 1     6.1040 180.0 2     0.0000 0.0 3
torsion   407   403   406   408    -0.6700 0.0 1     4.0040 180.0 2     0.0000 0.0 3
torsion   407   403   406   424     0.5500 0.0 1     4.5340 180.0 2    -0.5500 0.0 3
torsion   402   403   407   409    -0.6100 0.0 1     4.2120 180.0 2     0.0000 0.0 3
torsion   402   403   407   425     0.0000 0.0 1     6.1040 180.0 2     0.0000 0.0 3
torsion   406   403   407   409    -0.6700 0.0 1     4.0040 180.0 2     0.0000 0.0 3
torsion   406   403   407   425     0.5500 0.0 1     4.5340 180.0 2    -0.5500 0.0 3
torsion   401   404   405   410    -0.6100 0.0 1     4.2120 180.0 2     0.0000 0.0 3
torsion   401   404   405   426     0.0000 0.0 1     6.1040 180.0 2     0.0000 0.0 3
torsion   405   404   405   410    -0.6700 0.0 1     4.0040 180.0 2     0.0000 0.0 3
torsion   405   404   405   426     0.5500 0.0 1     4.5340 180.0 2    -0.5500 0.0 3
torsion   404   405   410   412    -0.6700 0.0 1     4.0040 180.0 2     0.0000 0.0 3
torsion   404   405   410   429     0.5500 0.0 1     4.5340 180.0 2    -0.5500 0.0 3
torsion   426   405   410   412     0.5500 0.0 1     4.5340 180.0 2    -0.5500 0.0 3
torsion   426   405   410   429     0.0000 0.0 1     4.0720 180.0 2     0.0000 0.0 3
torsion   403   406   408   416    -0.6700 0.0 1     4.0040 180.0 2     0.0000 0.0 3
torsion   403   406   408   431     0.0000 0.0 1    14.0000 180.0 2     0.0000 0.0 3
torsion   424   406   408   416     0.5500 0.0 1     4.5340 180.0 2    -0.5500 0.0 3
torsion   424   406   408   431     0.0000 0.0 1    14.0000 180.0 2     0.0000 0.0 3
torsion   403   407   409   416    -0.6700 0.0 1     4.0040 180.0 2     0.0000 0.0 3
torsion   403   407   409   433     0.5500 0.0 1     4.5340 180.0 2    -0.5500 0.0 3
torsion   425   407   409   416     0.5500 0.0 1     4.5340 180.0 2    -0.5500 0.0 3
torsion   425   407   409   433     0.0000 0.0 1     4.0720 180.0 2     0.0000 0.0 3
torsion   406   408   416   409    -0.6700 0.0 1     4.0040 180.0 2     0.0000 0.0 3
torsion   406   408   416   430     0.0000 0.0 1    14.0000 180.0 2     0.0000 0.0 3
torsion   431   408   416   409     0.0000 0.0 1    14.0000 180.0 2     0.0000 0.0 3
torsion   431   408   416   430     0.0000 0.0 1    14.0000 180.0 2     0.0000 0.0 3
torsion   407   409   416   408    -0.6700 0.0 1     4.0040 180.0 2     0.0000 0.0 3
torsion   407   409   416   430     0.0000 0.0 1    14.0000 180.0 2     0.0000 0.0 3
torsion   433   409   416   408     0.5500 0.0 1     4.5340 180.0 2    -0.5500 0.0 3
torsion   433   409   416   430     0.0000 0.0 1    14.0000 180.0 2     0.0000 0.0 3
torsion   405   410   412   410    -0.6700 0.0 1     4.0040 180.0 2     0.0000 0.0 3
torsion   405   410   412   417     0.0000 0.0 1    14.0000 180.0 2     0.0000 0.0 3
torsion   429   410   412   410     0.5500 0.0 1     4.5340 180.0 2    -0.5500 0.0 3
torsion   429   410   412   417     0.0000 0.0 1    14.0000 180.0 2     0.0000 0.0 3
torsion   418   411   417   412     0.5200 0.0 1     2.0000 180.0 2     0.5200 0.0 3
torsion   418   411   417   427     0.5200 0.0 1     2.0000 180.0 2     0.5200 0.0 3
torsion   419   411   417   412     0.5200 0.0 1     2.0000 180.0 2     0.5200 0.0 3
torsion   419   411   417   427     0.5200 0.0 1     2.0000 180.0 2     0.5200 0.0 3
torsion   417   411   418   413     0.0000 0.0 1    14.0000 180.0 2     0.0000 0.0 3
torsion   417   411   418   414     0.0000 0.0 1    14.0000 180.0 2     0.0000 0.0 3
torsion   419   411   418   413    -0.6700 0.0 1     4.0040 180.0 2     0.0000 0.0 3
torsion   419   411   418   414    -0.6100 0.0 1     4.2120 180.0 2     0.0000 0.0 3
torsion   417   411   419   415     0.0000 0.0 1    14.0000 180.0 2     0.0000 0.0 3
torsion   417   411   419   428     0.0000 0.0 1    14.0000 180.0 2     0.0000 0.0 3
torsion   418   411   419   415    -0.6700 0.0 1     4.0040 180.0 2     0.0000 0.0 3
torsion   418   411   419   428     0.5500 0.0 1     4.5340 180.0 2    -0.5500 0.0 3
torsion   410   412   417   411     0.5200 0.0 1     2.0000 180.0 2     0.5200 0.0 3
torsion   410   412   417   427     0.5200 0.0 1     2.0000 180.0 2     0.5200 0.0 3
torsion   420   413   418   411    -0.6700 0.0 1     4.0040 180.0 2     0.0000 0.0 3
torsion   420   413   418   414    -0.6100 0.0 1     4.2120 180.0 2     0.0000 0.0 3
torsion   434   413   418   411     0.5500 0.0 1     4.5340 180.0 2    -0.5500 0.0 3
torsion   434   413   418   414     0.0000 0.0 1     6.1040 180.0 2     0.0000 0.0 3
torsion   418   413   420   415    -0.6700 0.0 1     4.0040 180.0 2     0.0000 0.0 3
torsion   418   413   420   432     0.5500 0.0 1     4.5340 180.0 2    -0.5500 0.0 3
torsion   434   413   420   415     0.5500 0.0 1     4.5340 180.0 2    -0.5500 0.0 3
torsion   434   413   420   432     0.0000 0.0 1     4.0720 180.0 2     0.0000 0.0 3
torsion   421   414   418   411     0.5200 0.0 1     2.0000 180.0 2     0.5200 0.0 3
torsion   421   414   418   413     0.5200 0.0 1     2.0000 180.0 2     0.5200 0.0 3
torsion   435   414   418   411     0.5200 0.0 1     2.0000 180.0 2     0.5200 0.0 3
torsion   435   414   418   413     0.5200 0.0 1     2.0000 180.0 2     0.5200 0.0 3
torsion   418   414   421   437     0.0000 0.0 1     2.3500 180.0 2     0.0000 0.0 3
torsion   435   414   421   437    -1.2000 0.0 1     5.3900 180.0 2     0.4000 0.0 3
torsion   420   415   419   411    -0.6700 0.0 1     4.0040 180.0 2     0.0000 0.0 3
torsion   420   415   419   428     0.5500 0.0 1     4.5340 180.0 2    -0.5500 0.0 3
torsion   436   415   419   411     0.5500 0.0 1     4.5340 180.0 2    -0.5500 0.0 3
torsion   436   415   419   428     0.0000 0.0 1     4.0720 180.0 2     0.0000 0.0 3
torsion   419   415   420   413    -0.6700 0.0 1     4.0040 180.0 2     0.0000 0.0 3
torsion   419   415   420   432     0.5500 0.0 1     4.5340 180.0 2    -0.5500 0.0 3
torsion   436   415   420   413     0.5500 0.0 1     4.5340 180.0 2    -0.5500 0.0 3
torsion   436   415   420   432     0.0000 0.0 1     4.0720 180.0 2     0.0000 0.0 3
pitors    403   406     6.8500
pitors    403   407     6.8500
pitors    404   405     6.8500
pitors    405   410     6.8500
pitors    406   408     6.8500
pitors    407   409     6.8500
pitors    408   416     6.8500
pitors    409   416     6.8500
pitors    410   412     6.8500
pitors    411   418     6.8500
pitors    411   419     6.8500
pitors    413   418     6.8500
pitors    413   420     6.8500
pitors    415   419     6.8500
pitors    415   420     6.8500
pitors    404   405     6.8500
pitors    405   410     6.8500
pitors    410   412     6.8500
