# Supplementary material for: Crystal Polymorph Search in the NPT Ensemble via a Deposition/Sublimation Alchemical Path
Source: Cryst Growth Des. 2024 Mar 9;24(8):3205–17. doi: 10.1021/acs.cgd.3c01358 (PMC11036363; doi:10.1021/acs.cgd.3c01358)
Supplement: Supplementary file 2 — cg3c01358_si_002.zip [file cg3c01358_si_002.zip › ACS_SI/AP20/P-1/c23.xyz_03_049_080]

     43  C23.arc_1
   19.39875078   12.91778501    7.39095943  146.19314268   93.42850837   72.83049148
      1   C  -11.18580395   -1.06984059   -5.64538814   413       2       3      11
      2   H  -12.04028836   -0.74042919   -6.23024299   434       1
      3   C  -10.22644030   -0.11777476   -5.19967341   418       1       4      13
      4   C   -9.09298387   -0.57325530   -4.42461499   411       3       5       7
      5   N   -8.08469751    0.31169233   -3.96519582   417       4       6      28
      6   H   -8.06689418    1.21859662   -4.43304074   427       5
      7   C   -9.01304195   -1.96558842   -4.14008415   419       4       8       9
      8   H   -8.18414351   -2.37148326   -3.56849150   428       7
      9   C   -9.97631393   -2.85932810   -4.59060436   415       7      10      11
     10   H   -9.87713150   -3.91320413   -4.34471107   436       9
     11   C  -11.06293237   -2.42525649   -5.35973778   420       1       9      12
     12   H  -11.79270274   -3.14529767   -5.71892287   432      11
     13   C  -10.43775100    1.32525191   -5.52447586   414       3      14      15
     14   O   -9.66152088    2.24521128   -5.21601618   435      13
     15   O  -11.58293306    1.58630438   -6.20708155   421      13      16
     16   H  -11.66754008    2.56447437   -6.23899378   437      15
     17   C   -5.01410746   -0.10373132   -0.98335706   404      18      24      31
     18   C   -3.96448590   -0.20639285    0.10438071   401      17      19      20      23
     19   H   -3.11268299    0.44412129   -0.13362598   423      18
     20   C   -3.44936730   -1.64412280    0.36907074   402      18      21      22      39
     21   H   -3.06580024   -2.05423988   -0.57193370   422      20
     22   H   -4.30278943   -2.28317097    0.63239064   422      20
     23   H   -4.37287046    0.19530394    1.04083588   423      18
     24   C   -4.81715270    0.66459607   -2.14957298   405      17      25      26
     25   H   -3.87464667    1.19320825   -2.30477466   426      24
     26   C   -5.81935828    0.80493295   -3.11763394   410      24      27      28
     27   H   -5.62735856    1.42790340   -3.99011352   429      26
     28   C   -7.06535886    0.14749910   -2.97638809   412       5      26      29
     29   C   -7.26218664   -0.63675133   -1.81554999   410      28      30      31
     30   H   -8.20993749   -1.13813767   -1.63360084   429      29
     31   C   -6.25869594   -0.74980624   -0.84910665   405      17      29      32
     32   H   -6.46453382   -1.35409312    0.03424397   426      31
     33   C   -0.34108537   -1.91255679    3.41502354   416      34      35      42
     34  Cl    0.95423642   -1.95211001    4.57111247   430      33
     35   C   -1.54603710   -2.63125282    3.57181751   408      33      36      37
     36  Cl   -1.86547519   -3.64880471    4.94555857   431      35
     37   C   -2.54132453   -2.53483916    2.58443968   406      35      38      39
     38   H   -3.46407388   -3.09731752    2.72273667   424      37
     39   C   -2.37354858   -1.74351138    1.43270335   403      20      37      40
     40   C   -1.15733934   -1.04703998    1.29029587   407      39      41      42
     41   H   -0.97718336   -0.43158800    0.41080122   425      40
     42   C   -0.16077557   -1.13063733    2.26372155   409      33      40      43
     43   H    0.77143817   -0.58860068    2.12893222   433      42
