# Supplementary material for: Crystal Polymorph Search in the NPT Ensemble via a Deposition/Sublimation Alchemical Path
Source: Cryst Growth Des. 2024 Mar 9;24(8):3205–17. doi: 10.1021/acs.cgd.3c01358 (PMC11036363; doi:10.1021/acs.cgd.3c01358)
Supplement: Supplementary file 2 — cg3c01358_si_002.zip [file cg3c01358_si_002.zip › ACS_SI/AP20/P-1/c23.xyz_01_009_193]

     43  C23.arc_1
    8.71177499   11.01799239   16.44331587   46.99878191  117.50152772   94.15682996
      1   C    5.25020239   -8.58202666    4.54455038   413       2       3      11
      2   H    5.57883306   -9.45544696    5.09912579   434       1
      3   C    3.90793748   -8.50699787    4.08056806   418       1       4      13
      4   C    3.48632603   -7.33385422    3.34657309   411       3       5       7
      5   N    2.16805843   -7.19485873    2.84681112   417       4       6      28
      6   H    1.65385293   -8.07242407    2.76566876   427       5
      7   C    4.45790351   -6.31899605    3.11645185   419       4       8       9
      8   H    4.20390225   -5.42986640    2.54630969   428       7
      9   C    5.75908310   -6.43459687    3.59415705   415       7      10      11
     10   H    6.46566456   -5.62887360    3.40866596   436       9
     11   C    6.16704682   -7.56089955    4.32276753   420       1       9      12
     12   H    7.18638364   -7.64111239    4.69384046   432      11
     13   C    2.97280193   -9.63008397    4.39241488   414       3      14      15
     14   O    1.80902589   -9.73143728    3.96552033   435      13
     15   O    3.48416082  -10.57933041    5.22015955   421      13      16
     16   H    2.76403704  -11.22967744    5.37297916   437      15
     17   C   -0.35422250   -3.81611095    1.99127014   404      18      24      31
     18   C   -1.30112921   -2.65514998    1.77198182   401      17      19      20      23
     19   H   -2.31366952   -3.02074429    1.56397445   423      18
     20   C   -0.85947918   -1.71528660    0.62757857   402      18      21      22      39
     21   H   -0.80618706   -2.29894340   -0.30026823   422      20
     22   H    0.17162099   -1.40048112    0.82732888   422      20
     23   H   -1.39963750   -2.07596670    2.69749369   423      18
     24   C   -0.60471863   -5.09132884    1.45023049   405      17      25      26
     25   H   -1.48284518   -5.25662017    0.82312387   426      24
     26   C    0.22631912   -6.18186554    1.72593799   410      24      27      28
     27   H   -0.02477995   -7.14941325    1.29686067   429      26
     28   C    1.36686665   -6.04495151    2.55310849   412       5      26      29
     29   C    1.63574428   -4.75952899    3.08126999   410      28      30      31
     30   H    2.47632216   -4.59068769    3.74983103   429      29
     31   C    0.79522149   -3.67770656    2.79555093   405      17      29      32
     32   H    1.03570290   -2.71054311    3.24047676   426      31
     33   C   -3.22869855    1.90286494    0.05483023   416      34      35      42
     34  Cl   -4.10853837    3.39596906   -0.08629829   430      33
     35   C   -3.16730364    0.93022844   -0.96602488   408      33      36      37
     36  Cl   -3.96708842    1.12160871   -2.49692790   431      35
     37   C   -2.42516787   -0.24519743   -0.75836437   406      35      38      39
     38   H   -2.38314651   -0.98183425   -1.55946283   424      37
     39   C   -1.72031223   -0.48286927    0.43585593   403      20      37      40
     40   C   -1.79557264    0.50085705    1.44250637   407      39      41      42
     41   H   -1.25861115    0.37652595    2.38139755   425      40
     42   C   -2.54493951    1.66354734    1.25632237   409      33      40      43
     43   H   -2.58777691    2.40465389    2.04841300   433      42
