# Supplementary material for: Crystal Polymorph Search in the NPT Ensemble via a Deposition/Sublimation Alchemical Path
Source: Cryst Growth Des. 2024 Mar 9;24(8):3205–17. doi: 10.1021/acs.cgd.3c01358 (PMC11036363; doi:10.1021/acs.cgd.3c01358)
Supplement: Supplementary file 2 — cg3c01358_si_002.zip [file cg3c01358_si_002.zip › ACS_SI/AP20/P-1/XAFPAY01.xyz]

     43  pd118057
    7.00610000    7.80470000   18.89300000   85.27700000   80.75300000   65.76900000
      1   C    6.72441710    9.27685259    1.03998407   413       2       3      11
      2   H    6.27485479    9.82166920    0.43441428   434       1
      3   C    6.14552814    8.06180170    1.42182117   418       1       4      13
      4   C    6.82949487    7.21886763    2.34490491   411       3       5       7
      5   N    6.28466057    6.05041191    2.78416674   417       4       6      28
      6   H    5.55450132    5.80312378    2.49275492   427       5
      7   C    8.08113312    7.65949262    2.81809953   419       4       8       9
      8   H    8.55670769    7.12513774    3.41192334   428       7
      9   C    8.61425353    8.86073583    2.42060113   415       7      10      11
     10   H    9.44204660    9.12508593    2.75004750   436       9
     11   C    7.93756645    9.68724419    1.53350107   420       1       9      12
     12   H    8.30011926   10.50459962    1.27714070   432      11
     13   C    4.85200913    7.67163070    0.86621835   414       3      14      15
     14   O    4.25585997    6.63130137    1.15800305   435      13
     15   O    4.34015752    8.53565725    0.00708487   421      13      16
     16   H    3.50551696    8.18481212   -0.38220999   437      15
     17   C    8.08363443    2.94890294    5.01832397   404      18      24      31
     18   C    8.68575483    1.76945283    5.75272649   401      17      19      20      23
     19   H    8.12354665    1.56557398    6.51621425   423      18
     20   C   10.06701660    1.95391005    6.22853132   402      18      21      22      39
     21   H   10.09150554    2.72194223    6.82011781   422      20
     22   H   10.63423153    2.15283410    5.46653510   422      20
     23   H    8.66545207    0.99931269    5.16263155   423      18
     24   C    8.68603292    3.44038394    3.86796512   405      17      25      26
     25   H    9.48986486    3.07009575    3.58345173   426      24
     26   C    8.11905172    4.46617617    3.13747792   410      24      27      28
     27   H    8.53470672    4.76876868    2.36224419   429      26
     28   C    6.92942991    5.04677906    3.55902758   412       5      26      29
     29   C    6.33271595    4.57795392    4.70286090   410      28      30      31
     30   H    5.53761217    4.95912147    4.99856092   429      29
     31   C    6.90833097    3.53840493    5.42048346   405      17      29      32
     32   H    6.48897563    3.23360598    6.19180187   426      31
     33   C   11.68532650   -1.43606242    8.33329649   416      34      35      42
     34  Cl   12.30700282   -2.79847487    9.20156572   430      33
     35   C   12.38679190   -0.86500183    7.29293953   408      33      36      37
     36  Cl   13.94550902   -1.46004642    6.84827084   431      35
     37   C   11.86327687    0.22510021    6.61558885   406      35      38      39
     38   H   12.34517846    0.60379732    5.91586490   424      37
     39   C   10.64149834    0.75734157    6.96088295   403      20      37      40
     40   C    9.95586746    0.17023424    8.01895208   407      39      41      42
     41   H    9.13276894    0.51796372    8.27624466   425      40
     42   C   10.47205607   -0.92057951    8.69630276   409      33      40      43
     43   H    9.99459953   -1.30210988    9.39677249   433      42
