# Supplementary material for: Crystal Polymorph Search in the NPT Ensemble via a Deposition/Sublimation Alchemical Path
Source: Cryst Growth Des. 2024 Mar 9;24(8):3205–17. doi: 10.1021/acs.cgd.3c01358 (PMC11036363; doi:10.1021/acs.cgd.3c01358)
Supplement: Supplementary file 2 — cg3c01358_si_002.zip [file cg3c01358_si_002.zip › ACS_SI/AP23/P21_c/c23.properties]

parameters AP23.patch
spacegroup P21/c
