# Supplementary material for: Crystal Polymorph Search in the NPT Ensemble via a Deposition/Sublimation Alchemical Path
Source: Cryst Growth Des. 2024 Mar 9;24(8):3205–17. doi: 10.1021/acs.cgd.3c01358 (PMC11036363; doi:10.1021/acs.cgd.3c01358)
Supplement: Supplementary file 2 — cg3c01358_si_002.zip [file cg3c01358_si_002.zip › ACS_SI/AP23/P21_c/c23.xyz_02_081_082]

     43  C23.arc_1 Energy:  -18.5685 Density:    1.3472
   10.38413072   11.21918227   26.66464906   90.00000000   37.81164572   90.00000000
      1  Cl    4.47125110    4.86794115   -6.65962849   401      19
      2  Cl    5.59015842    1.77055226   -6.83810034   402      22
      3   O   -1.08295604    4.15595353    8.04160679   403      26      43
      4   O   -0.14862319    5.53599132    6.49636229   404      26
      5   N   -0.22188777    4.61559417    3.85756941   405      12      17      35
      6   C    2.99755172    3.80000166   -0.87663831   406       7       8      27      28
      7   C    2.14250650    3.57909691   -2.15133166   407       6       9      29      30
      8   C    2.14788057    4.02785788    0.35095937   408       6      10      11
      9   C    2.99425365    3.15670154   -3.32423474   409       7      15      16
     10   C    1.74182168    5.31791963    0.75875419   410       8      13      31
     11   C    1.69211634    2.93251093    1.11776348   410       8      14      32
     12   C    0.57222762    4.40941310    2.71260761   411       5      13      14
     13   C    0.97744136    5.51042839    1.91687150   412      10      12      33
     14   C    0.94344793    3.11141802    2.28513184   412      11      12      34
     15   C    3.33812262    4.06614081   -4.35016380   413       9      19      36
     16   C    3.49899188    1.83842258   -3.40754380   414       9      20      37
     17   C   -1.28244784    3.78258240    4.35118068   415       5      18      21
     18   C   -1.61875885    3.76721527    5.74026242   416      17      23      26
     19   C    4.11733716    3.67753176   -5.44815530   417       1      15      22
     20   C    4.30232372    1.44150437   -4.47995805   418      16      22      38
     21   C   -1.98195713    2.89364499    3.49052142   419      17      24      39
     22   C    4.60476343    2.33931033   -5.52416487   420       2      19      20
     23   C   -2.68613146    2.94228537    6.18946314   421      18      25      40
     24   C   -2.96671161    2.02886180    3.97305568   422      21      25      41
     25   C   -3.34978025    2.07167148    5.32275926   423      23      24      42
     26   C   -0.87454435    4.58678247    6.76187262   424       3       4      18
     27   H    3.67256013    4.65605323   -1.04406509   425       6
     28   H    3.64563005    2.92044720   -0.72053770   425       6
     29   H    1.60305762    4.51216723   -2.38032178   426       7
     30   H    1.37946772    2.80697734   -1.95313473   426       7
     31   H    2.02968903    6.19503559    0.17293110   427      10
     32   H    1.94468710    1.91397819    0.81461022   427      11
     33   H    0.69420593    6.52786837    2.19771156   428      13
     34   H    0.65439750    2.22915659    2.86178112   428      14
     35   H    0.01049369    5.43306139    4.43080330   429       5
     36   H    2.98573358    5.09989435   -4.30823758   430      15
     37   H    3.27176537    1.10948754   -2.62615050   431      16
     38   H    4.70654905    0.42940368   -4.52023242   432      20
     39   H   -1.74127851    2.85948073    2.42243365   433      21
     40   H   -2.98736504    2.95903314    7.24101280   434      23
     41   H   -3.44730342    1.33289104    3.28469359   435      24
     42   H   -4.14869287    1.43031289    5.70109297   436      25
     43   H   -0.51731039    4.72240889    8.61379649   437       3
