# Supplementary material for: Crystal Polymorph Search in the NPT Ensemble via a Deposition/Sublimation Alchemical Path
Source: Cryst Growth Des. 2024 Mar 9;24(8):3205–17. doi: 10.1021/acs.cgd.3c01358 (PMC11036363; doi:10.1021/acs.cgd.3c01358)
Supplement: Supplementary file 2 — cg3c01358_si_002.zip [file cg3c01358_si_002.zip › ACS_SI/AP23/P21_c/XAFPAY03.xyz]

     43  pd11805f
   14.07800000   10.72800000   15.30640000   90.00000000  123.78600000   90.00000000
      1  Cl   -1.47209900    4.73351544   -7.89595634   401      19
      2  Cl   -1.36106153    2.04711696   -9.51476224   402      22
      3   O   -2.89913649    1.04705280    6.98408202   403      26      43
      4   O   -3.49979066    0.33364080    4.96136974   404      26
      5   N   -2.03939531    1.12644000    2.87759445   405      12      17      35
      6   C   -2.07936833    1.55234160   -2.85724011   406       7       8      27      28
      7   C   -0.88377795    1.97180640   -3.48059170   407       6       9      29      30
      8   C   -1.94088408    1.42146000   -1.30522189   408       6      10      11
      9   C   -1.07104355    2.03617440   -5.01861632   409       7      15      16
     10   C   -1.91794126    0.21026880   -0.67042099   410       8      13      31
     11   C   -1.93666283    2.54575440   -0.53302921   410       8      14      32
     12   C   -1.94120022    1.24981200    1.45787942   411       5      13      14
     13   C   -1.91166676    0.10942560    0.69204747   412      10      12      33
     14   C   -1.95468046    2.47280400    0.84470500   412      11      12      34
     15   C   -1.22471685    3.22912800   -5.69158160   413       9      19      36
     16   C   -1.04612551    0.84751200   -5.76282178   414       9      20      37
     17   C   -1.25262784    1.76582880    3.79735607   415       5      18      21
     18   C   -1.54716339    1.69931520    5.18017887   416      17      23      26
     19   C   -1.31559147    3.22161840   -7.08330942   417       1      15      22
     20   C   -1.13126930    0.87004080   -7.11892951   418      16      22      38
     21   C   -0.11540268    2.47280400    3.41062366   419      17      24      39
     22   C   -1.25511673    2.05548480   -7.78807835   420       2      19      20
     23   C   -0.69364021    2.31724800    6.09485191   421      18      25      40
     24   C    0.68681809    3.08322720    4.33674601   422      21      25      41
     25   C    0.40793079    2.99954880    5.68776516   423      23      24      42
     26   C   -2.73192237    0.96552000    5.66741082   424       3       4      18
     27   H   -2.34440943    0.69517440   -3.22489033   425       6
     28   H   -2.78111548    2.19065760   -3.05823920   425       6
     29   H   -0.17027675    1.35065520   -3.26559901   426       7
     30   H   -0.63235786    2.84721120   -3.14728942   426       7
     31   H   -1.90604428   -0.56643840   -1.18055157   427      10
     32   H   -1.92217549    3.37932000   -0.94393240   427      11
     33   H   -1.88558996   -0.72628560    1.09913422   428      13
     34   H   -1.97558086    3.25058400    1.35356344   428      14
     35   H   -2.70808731    0.43984800    3.20580814   429       5
     36   H   -1.26653933    4.03050960   -5.22088754   430      15
     37   H   -0.97038153    0.03218400   -5.32265923   431      16
     38   H   -1.10771573    0.07187760   -7.59598429   432      20
     39   H    0.10234497    2.53180800    2.50867209   433      21
     40   H   -0.88270773    2.26038960    7.00443636   434      23
     41   H    1.43215505    3.56062320    4.05178529   435      24
     42   H    0.96871819    3.40614000    6.30984460   436      25
     43   H   -3.75919399    0.57931200    7.23851124   437       3
