# Supplementary material for: Crystal Polymorph Search in the NPT Ensemble via a Deposition/Sublimation Alchemical Path
Source: Cryst Growth Des. 2024 Mar 9;24(8):3205–17. doi: 10.1021/acs.cgd.3c01358 (PMC11036363; doi:10.1021/acs.cgd.3c01358)
Supplement: Supplementary file 2 — cg3c01358_si_002.zip [file cg3c01358_si_002.zip › ACS_SI/AP23/P21_c/XAFPAY00.xyz]

     43  pd01180m
   11.16370000   10.52950000   16.23580000   90.00000000   95.74900000   90.00000000
      1  Cl    5.52649852    5.90862893    1.50895805   401      19
      2  Cl    5.10345583    8.96428983    0.96278664   402      22
      3   O   11.07274076    6.25662890   16.03944387   403      26      43
      4   O    9.58570823    5.53346284   14.55051695   404      26
      5   N    9.99012472    6.16923405   11.96730870   405      12      17      35
      6   C    7.31343025    6.95894655    6.96275667   406       7       8      27      28
      7   C    8.22053300    7.13584215    5.79238935   407       6       9      29      30
      8   C    8.06910191    6.72203280    8.26122630   408       6      10      11
      9   C    7.43286878    7.58334590    4.56774413   409       7      15      16
     10   C    8.48657058    7.79604180    9.01578610   410       8      13      31
     11   C    8.34886568    5.45638690    8.74245808   410       8      14      32
     12   C    9.39726883    6.35981800   10.69274719   411       5      13      14
     13   C    9.12769295    7.62441095   10.22120790   412      10      12      33
     14   C    9.00839712    5.27422655    9.95353383   412      11      12      34
     15   C    6.89604499    6.66517350    3.69025134   413       9      19      36
     16   C    7.20234137    8.91638060    4.32930905   414       9      20      37
     17   C   11.12808546    6.77362735   12.41817070   415       5      18      21
     18   C   11.49879646    6.74203885   13.79240324   416      17      23      26
     19   C    6.18083790    7.08424760    2.57755430   417       1      15      22
     20   C    6.48714473    9.34282535    3.22759682   418      16      22      38
     21   C   11.99897752    7.41908570   11.52985464   419      17      24      39
     22   C    5.98408852    8.42675885    2.34735783   420       2      19      20
     23   C   12.71532248    7.30010235   14.18365647   421      18      25      40
     24   C   13.16304343    7.97820215   11.96537021   422      21      25      41
     25   C   13.54239964    7.91502515   13.29808661   423      23      24      42
     26   C   10.63478264    6.12816900   14.80090609   424       3       4      18
     27   H    6.72514166    6.20503435    6.79604596   425       6
     28   H    6.76131149    7.75076495    7.05774300   425       6
     29   H    8.66964024    6.29769395    5.60063973   426       7
     30   H    8.89595652    7.79920065    6.00287778   426       7
     31   H    8.33170427    8.65735490    8.70223428   427      10
     32   H    8.09066029    4.71300420    8.24668758   427      11
     33   H    9.38002375    8.36779365   10.71988615   428      13
     34   H    9.18507621    4.41396640   10.26110862   428      14
     35   H    9.55238204    5.79122500   12.45645601   429       5
     36   H    7.01429883    5.75542470    3.84630032   430      15
     37   H    7.53529124    9.54815060    4.92539675   431      16
     38   H    6.34851393   10.25152120    3.08544041   432      20
     39   H   11.77944212    7.46646845   10.62780756   433      21
     40   H   12.96814337    7.24956075   15.07665723   434      23
     41   H   13.71555967    8.41201755   11.35635919   435      24
     42   H   14.34675051    8.28566355   13.58078403   436      25
     43   H   10.64514534    5.86493150   16.46106688   437       3
