# Supplementary material for: Crystal Polymorph Search in the NPT Ensemble via a Deposition/Sublimation Alchemical Path
Source: Cryst Growth Des. 2024 Mar 9;24(8):3205–17. doi: 10.1021/acs.cgd.3c01358 (PMC11036363; doi:10.1021/acs.cgd.3c01358)
Supplement: Supplementary file 2 — cg3c01358_si_002.zip [file cg3c01358_si_002.zip › ACS_SI/AP23/P21_c/c23.xyz_05_079_098]

     43  C23.arc_1 Energy:  -19.8975 Density:    1.3492
   14.35512662   10.87417685   23.33156694   90.00000000  148.52529302   90.00000000
      1  Cl  -18.00141270    0.65214062    4.27068324   401      19
      2  Cl  -19.66240278    3.43021104    3.75661730   402      22
      3   O   -4.48866708    4.36829513   11.03011821   403      26      43
      4   O   -6.64124067    5.05745620   10.91312739   404      26
      5   N   -8.08721862    4.36239886    8.58885205   405      12      17      35
      6   C  -13.54684785    3.65496625    6.80349799   406       7       8      27      28
      7   C  -13.75213559    3.57025900    5.26785461   407       6       9      29      30
      8   C  -12.09716890    3.81828588    7.20455017   408       6      10      11
      9   C  -15.22138626    3.51661027    4.90613890   409       7      15      16
     10   C  -11.51527657    5.10190664    7.32556551   410       8      13      31
     11   C  -11.26955121    2.70527547    7.47957078   410       8      14      32
     12   C   -9.39710417    4.15791161    8.10996666   411       5      13      14
     13   C  -10.19544460    5.27189956    7.75997362   412      10      12      33
     14   C   -9.95277319    2.86385595    7.93228932   412      11      12      34
     15   C  -15.89636500    2.28060220    4.75374664   413       9      19      36
     16   C  -15.96688794    4.70202891    4.71052769   414       9      20      37
     17   C   -6.91635344    3.58793113    8.29200540   415       5      18      21
     18   C   -5.78951379    3.56991438    9.17688402   416      17      23      26
     19   C  -17.25594190    2.21432946    4.41165070   417       1      15      22
     20   C  -17.31971263    4.65790976    4.35615078   418      16      22      38
     21   C   -6.86791471    2.76802723    7.13217970   419      17      24      39
     22   C  -17.98333015    3.42128439    4.20194183   420       2      19      20
     23   C   -4.67337541    2.74798292    8.84860712   421      18      25      40
     24   C   -5.77882343    1.93978928    6.85872689   422      21      25      41
     25   C   -4.66788063    1.93068889    7.71412694   423      23      24      42
     26   C   -5.72059920    4.40054718   10.44184306   424       3       4      18
     27   H  -13.96821331    2.74633736    7.26519774   425       6
     28   H  -14.13591667    4.50292500    7.19377071   425       6
     29   H  -13.22653561    2.67983484    4.88248072   426       7
     30   H  -13.27807468    4.44518434    4.79155246   426       7
     31   H  -12.10408631    5.99384326    7.09418523   427      10
     32   H  -11.66693013    1.69092322    7.38721700   427      11
     33   H   -9.78636111    6.28305137    7.83176952   428      13
     34   H   -9.37414287    1.96866021    8.17392925   428      14
     35   H   -7.98254192    5.08222550    9.31168082   429       5
     36   H  -15.35606246    1.34043602    4.89984846   430      15
     37   H  -15.49275687    5.67708353    4.83616587   431      16
     38   H  -17.87475936    5.58634591    4.19728778   432      20
     39   H   -7.70619331    2.76361576    6.42929843   433      21
     40   H   -3.79597408    2.72647614    9.50184301   434      23
     41   H   -5.80329012    1.30053991    5.97429670   435      24
     42   H   -3.80915195    1.29180476    7.49817729   436      25
     43   H   -4.54728015    4.90349957   11.85552901   437       3
