# Supplementary material for: Crystal Polymorph Search in the NPT Ensemble via a Deposition/Sublimation Alchemical Path
Source: Cryst Growth Des. 2024 Mar 9;24(8):3205–17. doi: 10.1021/acs.cgd.3c01358 (PMC11036363; doi:10.1021/acs.cgd.3c01358)
Supplement: Supplementary file 2 — cg3c01358_si_002.zip [file cg3c01358_si_002.zip › ACS_SI/AP23/P21_c/AP23.patch]

forcefield              AMOEBA-BIO-2018

bond-cubic              -2.55
bond-quartic            3.793125
angle-cubic             -0.014
angle-quartic           0.000056
angle-pentic            -0.0000007
angle-sextic            0.000000022
opbendtype              ALLINGER
opbend-cubic            -0.014
opbend-quartic          0.000056
opbend-pentic           -0.0000007
opbend-sextic           0.000000022
torsionunit             0.5
vdwtype                 BUFFERED-14-7
radiusrule              CUBIC-MEAN
radiustype              R-MIN
radiussize              DIAMETER
epsilonrule             HHG
dielectric              1.0
polarization            MUTUAL
vdw-12-scale            0.0
vdw-13-scale            0.0
vdw-14-scale            1.0
vdw-15-scale            1.0
mpole-12-scale          0.0
mpole-13-scale          0.0
mpole-14-scale          0.4
mpole-15-scale          0.8
polar-12-scale          0.0
polar-13-scale          0.0
polar-14-scale          1.0
polar-15-scale          1.0
polar-12-intra          0.0
polar-13-intra          0.0
polar-14-intra          0.5
polar-15-intra          1.0
direct-11-scale         0.0
direct-12-scale         1.0
direct-13-scale         1.0
direct-14-scale         1.0
mutual-11-scale         1.0
mutual-12-scale         1.0
mutual-13-scale         1.0
mutual-14-scale         1.0

atom          401    401    Cl    "C23                 "        17    35.453    1
atom          402    402    Cl    "C23                 "        17    35.453    1
atom          403    403    O     "C23                 "         8    15.999    2
atom          404    404    O     "C23                 "         8    15.999    1
atom          405    405    N     "C23                 "         7    14.007    3
atom          406    406    C     "C23                 "         6    12.011    4
atom          407    407    C     "C23                 "         6    12.011    4
atom          408    408    C     "C23                 "         6    12.011    3
atom          409    409    C     "C23                 "         6    12.011    3
atom         410   410    C     "C23                 "         6    12.011    3
atom         411   411    C     "C23                 "         6    12.011    3
atom         412   412    C     "C23                 "         6    12.011    3
atom         413   413    C     "C23                 "         6    12.011    3
atom         414   414    C     "C23                 "         6    12.011    3
atom         415   415    C     "C23                 "         6    12.011    3
atom         416   416    C     "C23                 "         6    12.011    3
atom         417   417    C     "C23                 "         6    12.011    3
atom         418   418    C     "C23                 "         6    12.011    3
atom         419   419    C     "C23                 "         6    12.011    3
atom         420   420    C     "C23                 "         6    12.011    3
atom         421   421    C     "C23                 "         6    12.011    3
atom         422   422    C     "C23                 "         6    12.011    3
atom         423   423    C     "C23                 "         6    12.011    3
atom         424   424    C     "C23                 "         6    12.011    3
atom         425   425    H     "C23                 "         1     1.008    1
atom         426   426    H     "C23                 "         1     1.008    1
atom         427   427    H     "C23                 "         1     1.008    1
atom         428   428    H     "C23                 "         1     1.008    1
atom         429   429    H     "C23                 "         1     1.008    1
atom         430   430    H     "C23                 "         1     1.008    1
atom         431   431    H     "C23                 "         1     1.008    1
atom         432   432    H     "C23                 "         1     1.008    1
atom         433   433    H     "C23                 "         1     1.008    1
atom         434   434    H     "C23                 "         1     1.008    1
atom         435   435    H     "C23                 "         1     1.008    1
atom         436   436    H     "C23                 "         1     1.008    1
atom         437   437    H     "C23                 "         1     1.008    1

# amoeba09 matching SMARTS from molecule  [['[#6](-[#6]-[H])(-[#6])(-[H])-[H]', [2]]] to SMARTS from parameter file [['[#6](-[#6]1:[#6](:[#6](:[#6](:[#6](:[#6]:1-[H])-[H])-[H])-[H])-[H])(-[#6](-[H])(-[H])-[H])(-[H])-[H]', [13]]] with tinker type descriptions [[('C', '"Ethylbenzene CH3"')]]
# [406] = [[6]]
vdw 406 3.8200 0.1010

# amoeba09 matching SMARTS from molecule  [['[#6](-[#6])(-[#6])(-[H])-[H]', [5]]] to SMARTS from parameter file [['[#7]1(:[#6]2:[#6](:[#6](-[#6](-[#6](-[H])(-[H])-[H])(-[H])-[H]):[#6]:1-[H]):[#6](:[#6](:[#6](:[#6]:2-[H])-[H])-[H])-[H])-[H]', [11]]] with tinker type descriptions [[('H', '"3-Ethylindole H2C"')]]
# [425] = [[27, 28]]
vdw 425 2.9600 0.0240 0.920

# amoeba09 matching SMARTS from molecule  [['[#6](-[#6])(-[#6])(-[H])-[H]', [5]]] to SMARTS from parameter file [['[#7]1(:[#6]2:[#6](:[#6](-[#6](-[#6](-[H])(-[H])-[H])(-[H])-[H]):[#6]:1-[H]):[#6](:[#6](:[#6](:[#6]:2-[H])-[H])-[H])-[H])-[H]', [11]]] with tinker type descriptions [[('H', '"3-Ethylindole H2C"')]]
# [426] = [[29, 30]]
vdw 426 2.9600 0.0240 0.920

# amoeba09 matching SMARTS from molecule  [['[#8]=[#6]-[#6]', [2]]] to SMARTS from parameter file [['[#8]=[#6](-[#6]1:[#6]2:[#6](:[#7](:[#6]:1-[H])-[H]):[#6](:[#6](:[#6](:[#6]:2-[H])-[H])-[H])-[H])-[H]', [2]]] with tinker type descriptions [[('C', '"3-Formylindole C=O"')]]
# Missing vdw parameters
# [424] = [[26]]
vdw 424 3.8200 0.1060

# amoeba09 matching SMARTS from molecule  [['[#7](-[#6])-[H]', [1]]] to SMARTS from parameter file [['[#8]=[#6](-[#7](-[H])-[H])-[#6](-[H])(-[H])-[H]', [3]]] with tinker type descriptions [[('N', '"Acetamide N"')]]
# Missing vdw parameters
# [405] = [[5]]
vdw 405 3.7100 0.1100

# amoeba09 matching SMARTS from molecule  [['[#7](-[#6])-[H]', [3]]] to SMARTS from parameter file [['[#8]=[#6](-[#7](-[H])-[H])-[#6](-[H])(-[H])-[H]', [4]]] with tinker type descriptions [[('H', '"Acetamide H2N"')]]
# Missing vdw parameters
# [429] = [[35]]
vdw 429 2.5900 0.0220 0.900

# amoeba09 matching SMARTS from molecule  [['[#8](-[#6])-[H]', [1]]] to SMARTS from parameter file [['[#8](-[#6](=[#8])-[#6](-[H])(-[H])-[H])-[H]', [1]]] with tinker type descriptions [[('O', '"Acetic Acid OH"')]]
# [403] = [[3]]
vdw 403 3.4050 0.1100

# amoeba09 matching SMARTS from molecule  [['[#8](-[#6])-[H]', [3]]] to SMARTS from parameter file [['[#8](-[#6](=[#8])-[#6](-[H])(-[H])-[H])-[H]', [8]]] with tinker type descriptions [[('H', '"Acetic Acid HO"')]]
# [437] = [[43]]
vdw 437 2.6550 0.0150 0.910

# amoeba09 matching SMARTS from molecule  [['[#6](:[#6])(:[#6](:[#6])-[H])-[H]', [2]]] to SMARTS from parameter file [['[#6]1(:[#6](:[#6](:[#6](:[#6](:[#6]:1-[H])-[H])-[H])-[H])-[H])-[H]', [2]]] with tinker type descriptions [[('C', '"Benzene C"')]]
# [422] = [[24]]
vdw 422 3.8000 0.0890

# amoeba09 matching SMARTS from molecule  [['[#6](-[#6])(-[#6](:[#6]):[#6])(-[H])-[H]', [3]]] to SMARTS from parameter file [['[#6](-[#6]1:[#6](:[#6](:[#6](:[#6](:[#6]:1-[H])-[H])-[H])-[H])-[H])(-[#6](-[H])(-[H])-[H])(-[H])-[H]', [2]]] with tinker type descriptions [[('C', '"Ethylbenzene C1-CH2"')]]
# [408] = [[8]]
vdw 408 3.8000 0.0910

# amoeba09 matching SMARTS from molecule  [['[#6](-[#6])(-[#6](:[#6]):[#6])(-[H])-[H]', [3]]] to SMARTS from parameter file [['[#6](-[#6]1:[#6](:[#6](:[#6](:[#6](:[#6]:1-[H])-[H])-[H])-[H])-[H])(-[#6](-[H])(-[H])-[H])(-[H])-[H]', [2]]] with tinker type descriptions [[('C', '"Ethylbenzene C1-CH2"')]]
# [409] = [[9]]
vdw 409 3.8000 0.0910

# amoeba09 matching SMARTS from molecule  [['[#6](:[#6]):[#6]', [2]]] to SMARTS from parameter file [['[#6](-[#6]1:[#6](:[#6](:[#6](:[#6](:[#6]:1-[H])-[H])-[H])-[H])-[H])(-[#6](-[H])(-[H])-[H])(-[H])-[H]', [3]]] with tinker type descriptions [[('C', '"Ethylbenzene C2"')]]
# Missing vdw parameters
# [411] = [[12]]
vdw 411 3.8000 0.0910

# amoeba09 matching SMARTS from molecule  [['[#6](:[#6])(:[#6](:[#6])-[H])-[H]', [1]]] to SMARTS from parameter file [['[#6](-[#6]1:[#6](:[#6](:[#6](:[#6](:[#6]:1-[H])-[H])-[H])-[H])-[H])(-[#6](-[H])(-[H])-[H])(-[H])-[H]', [3]]] with tinker type descriptions [[('C', '"Ethylbenzene C2"')]]
# [412] = [[13, 14]]
vdw 412 3.8000 0.0910

# amoeba09 matching SMARTS from molecule  [['[#6](-[#6])(:[#6](:[#6])-[H]):[#6]', [6]]] to SMARTS from parameter file [['[#6](-[#6]1:[#6](:[#6](:[#6](:[#6](:[#6]:1-[H])-[H])-[H])-[H])-[H])(-[#6](-[H])(-[H])-[H])(-[H])-[H]', [7]]] with tinker type descriptions [[('C', '"Ethylbenzene C2"')]]
# [413] = [[15]]
vdw 413 3.8000 0.0910

# amoeba09 matching SMARTS from molecule  [['[#6](:[#6]):[#6]', [3]]] to SMARTS from parameter file [['[#6](-[#6]1:[#6](:[#6](:[#6](:[#6](:[#6]:1-[H])-[H])-[H])-[H])-[H])(-[#6](-[H])(-[H])-[H])(-[H])-[H]', [7]]] with tinker type descriptions [[('C', '"Ethylbenzene C2"')]]
# Missing vdw parameters
# [415] = [[17]]
vdw 415 3.8000 0.0910

# amoeba09 matching SMARTS from molecule  [['[#6](-[#6])(:[#6]):[#6]', [1]]] to SMARTS from parameter file [['[#6](-[#6]1:[#6](:[#6](:[#6](:[#6](:[#6]:1-[H])-[H])-[H])-[H])-[H])(-[#6](-[H])(-[H])-[H])(-[H])-[H]', [2]]] with tinker type descriptions [[('C', '"Ethylbenzene C1-CH2"')]]
# [416] = [[18]]
vdw 416 3.8000 0.0910

# amoeba09 matching SMARTS from molecule  [['[#6](:[#6])(:[#6](:[#6])-[H])-[H]', [1]]] to SMARTS from parameter file [['[#6](-[#6]1:[#6](:[#6](:[#6](:[#6](:[#6]:1-[H])-[H])-[H])-[H])-[H])(-[#6](-[H])(-[H])-[H])(-[H])-[H]', [3]]] with tinker type descriptions [[('C', '"Ethylbenzene C2"')]]
# [418] = [[20]]
vdw 418 3.8000 0.0910

# amoeba09 matching SMARTS from molecule  [['[#6](:[#6]:[#6])(:[#6]-[H])-[H]', [2]]] to SMARTS from parameter file [['[#6](-[#6]1:[#6](:[#6](:[#6](:[#6](:[#6]:1-[H])-[H])-[H])-[H])-[H])(-[#6](-[H])(-[H])-[H])(-[H])-[H]', [2]]] with tinker type descriptions [[('C', '"Ethylbenzene C1-CH2"')]]
# Missing vdw parameters
# [420] = [[22]]
vdw 420 3.8000 0.0910

# amoeba09 matching SMARTS from molecule  [['[#6](-[#6])(:[#6](:[#6])-[H]):[#6]', [5]]] to SMARTS from parameter file [['[#6](-[#6]1:[#6](:[#6](:[#6](:[#6](:[#6]:1-[H])-[H])-[H])-[H])-[H])(-[#6](-[H])(-[H])-[H])(-[H])-[H]', [12]]] with tinker type descriptions [[('H', '"Ethylbenzene H2"')]]
# [427] = [[31, 32]]
vdw 427 2.9800 0.0260 0.920

# amoeba09 matching SMARTS from molecule  [['[#6](:[#6])(:[#6])-[H]', [4]]] to SMARTS from parameter file [['[#6](-[#6]1:[#6](:[#6](:[#6](:[#6](:[#6]:1-[H])-[H])-[H])-[H])-[H])(-[#6](-[H])(-[H])-[H])(-[H])-[H]', [12]]] with tinker type descriptions [[('H', '"Ethylbenzene H2"')]]
# [428] = [[33, 34]]
vdw 428 2.9800 0.0260 0.920

# amoeba09 matching SMARTS from molecule  [['[#6](-[#6])(:[#6](:[#6])-[H]):[#6]', [5]]] to SMARTS from parameter file [['[#6](-[#6]1:[#6](:[#6](:[#6](:[#6](:[#6]:1-[H])-[H])-[H])-[H])-[H])(-[#6](-[H])(-[H])-[H])(-[H])-[H]', [12]]] with tinker type descriptions [[('H', '"Ethylbenzene H2"')]]
# [430] = [[36]]
vdw 430 2.9800 0.0260 0.920

# amoeba09 matching SMARTS from molecule  [['[#6](-[#6])(:[#6](:[#6])-[H]):[#6]', [5]]] to SMARTS from parameter file [['[#6](-[#6]1:[#6](:[#6](:[#6](:[#6](:[#6]:1-[H])-[H])-[H])-[H])-[H])(-[#6](-[H])(-[H])-[H])(-[H])-[H]', [12]]] with tinker type descriptions [[('H', '"Ethylbenzene H2"')]]
# [431] = [[37]]
vdw 431 2.9800 0.0260 0.920

# amoeba09 matching SMARTS from molecule  [['[#6](:[#6])(:[#6])-[H]', [4]]] to SMARTS from parameter file [['[#6](-[#6]1:[#6](:[#6](:[#6](:[#6](:[#6]:1-[H])-[H])-[H])-[H])-[H])(-[#6](-[H])(-[H])-[H])(-[H])-[H]', [12]]] with tinker type descriptions [[('H', '"Ethylbenzene H2"')]]
# [432] = [[38]]
vdw 432 2.9800 0.0260 0.920

# amoeba09 matching SMARTS from molecule  [['[#6](:[#6])(:[#6])-[H]', [4]]] to SMARTS from parameter file [['[#6](-[#6]1:[#6](:[#6](:[#6](:[#6](:[#6]:1-[H])-[H])-[H])-[H])-[H])(-[#6](-[H])(-[H])-[H])(-[H])-[H]', [12]]] with tinker type descriptions [[('H', '"Ethylbenzene H2"')]]
# [433] = [[39]]
vdw 433 2.9800 0.0260 0.920

# amoeba09 matching SMARTS from molecule  [['[#6](-[#6])(:[#6](:[#6])-[H]):[#6]', [5]]] to SMARTS from parameter file [['[#6](-[#6]1:[#6](:[#6](:[#6](:[#6](:[#6]:1-[H])-[H])-[H])-[H])-[H])(-[#6](-[H])(-[H])-[H])(-[H])-[H]', [12]]] with tinker type descriptions [[('H', '"Ethylbenzene H2"')]]
# [434] = [[40]]
vdw 434 2.9800 0.0260 0.920

# amoeba09 matching SMARTS from molecule  [['[#6](:[#6])(:[#6])-[H]', [4]]] to SMARTS from parameter file [['[#6](-[#6]1:[#6](:[#6](:[#6](:[#6](:[#6]:1-[H])-[H])-[H])-[H])-[H])(-[#6](-[H])(-[H])-[H])(-[H])-[H]', [12]]] with tinker type descriptions [[('H', '"Ethylbenzene H2"')]]
# [435] = [[41]]
vdw 435 2.9800 0.0260 0.920

# amoeba09 matching SMARTS from molecule  [['[#6](:[#6])(:[#6])-[H]', [4]]] to SMARTS from parameter file [['[#6](-[#6]1:[#6](:[#6](:[#6](:[#6](:[#6]:1-[H])-[H])-[H])-[H])-[H])(-[#6](-[H])(-[H])-[H])(-[H])-[H]', [12]]] with tinker type descriptions [[('H', '"Ethylbenzene H2"')]]
# [436] = [[42]]
vdw 436 2.9800 0.0260 0.920

# amoeba09 matching SMARTS from molecule  [['[#6](:[#6])(:[#6])-[H]', [3]]] to SMARTS from parameter file [['[#7]1(:[#6]2:[#6](:[#6](-[#6](-[#6](-[H])(-[H])-[H])(-[H])-[H]):[#6]:1-[H]):[#6](:[#6](:[#6](:[#6]:2-[H])-[H])-[H])-[H])-[H]', [15]]] with tinker type descriptions [[('C', '"3-Ethylindole C5"')]]
# [410] = [[10, 11]]
vdw 410 3.8000 0.1010

# amoeba09 matching SMARTS from molecule  [['[#6](:[#6])(:[#6])-[H]', [3]]] to SMARTS from parameter file [['[#7]1(:[#6]2:[#6](:[#6](-[#6](-[#6](-[H])(-[H])-[H])(-[H])-[H]):[#6]:1-[H]):[#6](:[#6](:[#6](:[#6]:2-[H])-[H])-[H])-[H])-[H]', [15]]] with tinker type descriptions [[('C', '"3-Ethylindole C5"')]]
# [414] = [[16]]
vdw 414 3.8000 0.1010

# amoeba09 matching SMARTS from molecule  [['[#6](:[#6])(:[#6]:[#6])-[H]', [4]]] to SMARTS from parameter file [['[#7]1(:[#6]2:[#6](:[#6](-[#6](-[#6](-[H])(-[H])-[H])(-[H])-[H]):[#6]:1-[H]):[#6](:[#6](:[#6](:[#6]:2-[H])-[H])-[H])-[H])-[H]', [16]]] with tinker type descriptions [[('C', '"3-Ethylindole C6"')]]
# Missing vdw parameters
# [417] = [[19]]
vdw 417 3.8000 0.1010

# amoeba09 matching SMARTS from molecule  [['[#6](:[#6])(:[#6])-[H]', [3]]] to SMARTS from parameter file [['[#7]1(:[#6]2:[#6](:[#6](-[#6](-[#6](-[H])(-[H])-[H])(-[H])-[H]):[#6]:1-[H]):[#6](:[#6](:[#6](:[#6]:2-[H])-[H])-[H])-[H])-[H]', [15]]] with tinker type descriptions [[('C', '"3-Ethylindole C5"')]]
# [419] = [[21]]
vdw 419 3.8000 0.1010

# amoeba09 matching SMARTS from molecule  [['[#6](:[#6])(:[#6])-[H]', [3]]] to SMARTS from parameter file [['[#7]1(:[#6]2:[#6](:[#6](-[#6](-[#6](-[H])(-[H])-[H])(-[H])-[H]):[#6]:1-[H]):[#6](:[#6](:[#6](:[#6]:2-[H])-[H])-[H])-[H])-[H]', [15]]] with tinker type descriptions [[('C', '"3-Ethylindole C5"')]]
# [421] = [[23]]
vdw 421 3.8000 0.1010

# amoeba09 matching SMARTS from molecule  [['[#6](:[#6]-[H])(:[#6](:[#6])-[H])-[H]', [1]]] to SMARTS from parameter file [['[#7]1(:[#6]2:[#6](:[#6](-[#6](-[#6](-[H])(-[H])-[H])(-[H])-[H]):[#6]:1-[H]):[#6](:[#6](:[#6](:[#6]:2-[H])-[H])-[H])-[H])-[H]', [15]]] with tinker type descriptions [[('C', '"3-Ethylindole C5"')]]
# [423] = [[25]]
vdw 423 3.8000 0.1010

# amoeba09 matching SMARTS from molecule  [['[#6](-[#6](-[H])-[H])(-[#6])(-[H])-[H]', [1]]] to SMARTS from parameter file [['[#7]1(:[#6]2:[#6](:[#6](-[#6](-[#6](-[H])(-[H])-[H])(-[H])-[H]):[#6]:1-[H]):[#6](:[#6](:[#6](:[#6]:2-[H])-[H])-[H])-[H])-[H]', [5]]] with tinker type descriptions [[('C', '"3-Ethylindole CH2"')]]
# Missing vdw parameters
# [407] = [[7]]
vdw 407 3.8200 0.1040

# amoeba09 matching SMARTS from molecule  [['[#8]=[#6]-[#6]', [1]]] to SMARTS from parameter file [['[#8]=[#6](-[#6]1:[#6]2:[#6](:[#7](:[#6]:1-[H])-[H]):[#6](:[#6](:[#6](:[#6]:2-[H])-[H])-[H])-[H])-[H]', [1]]] with tinker type descriptions [[('O', '"3-Formylindole O=C"')]]
# Missing vdw parameters
# [404] = [[4]]
vdw         404               3.4000     0.1120

# amoeba09 matching SMARTS from molecule  [['[#17]', [1]]] to SMARTS from parameter file [['[#17]-[#6](-[H])(-[H])-[H]', [1]]] with tinker type descriptions [[('Cl', '"CH3Cl"')]]
# Missing vdw parameters
# [401] = [[1]]
vdw 401 3.898 0.413

# amoeba09 matching SMARTS from molecule  [['[#17]', [1]]] to SMARTS from parameter file [['[#17]-[#6](-[H])(-[H])-[H]', [1]]] with tinker type descriptions [[('Cl', '"CH3Cl"')]]
# Missing vdw parameters
# [402] = [[2]]
vdw 402 3.898 0.413

# Missing bond parameters, assigning default parameters via element and valence
# [401, 417] = [[1], [19]]
bond         401   417          300.0     1.73

# Missing bond parameters, assigning default parameters via element and valence
# [402, 420] = [[2], [22]]
bond         402   420          300.0     1.73

# amoeba09 matching SMARTS from molecule  [['[#6](:[#6])(:[#6])-[H]', [4, 1]]] to SMARTS from parameter file [['[#6](-[#6]1:[#6](:[#6](:[#6](:[#6](:[#6]:1-[H])-[H])-[H])-[H])-[H])(-[#6](-[H])(-[H])-[H])(-[H])-[H]', [12, 3]]] with tinker type descriptions [[('H', '"Ethylbenzene H2"'), ('C', '"Ethylbenzene C2"')]]
# [408, 406] = [[8], [6]]
bond         408   406          453.20     1.5

# amoeba09 matching SMARTS from molecule  [['[#6](:[#6])(:[#6])-[H]', [4, 1]]] to SMARTS from parameter file [['[#6](-[#6]1:[#6](:[#6](:[#6](:[#6](:[#6]:1-[H])-[H])-[H])-[H])-[H])(-[#6](-[H])(-[H])-[H])(-[H])-[H]', [12, 3]]] with tinker type descriptions [[('H', '"Ethylbenzene H2"'), ('C', '"Ethylbenzene C2"')]]
# [409, 407] = [[9], [7]]
bond         409   407          453.20     1.5

# amoeba09 matching SMARTS from molecule  [['[#6](:[#6])(:[#6])-[H]', [4, 1]]] to SMARTS from parameter file [['[#6](-[#6]1:[#6](:[#6](:[#6](:[#6](:[#6]:1-[H])-[H])-[H])-[H])-[H])(-[#6](-[H])(-[H])-[H])(-[H])-[H]', [12, 3]]] with tinker type descriptions [[('H', '"Ethylbenzene H2"'), ('C', '"Ethylbenzene C2"')]]
# [406, 425] = [[6], [27, 28]]
bond         406   425          341.00     1.1

# Missing bond parameters, assigning default parameters via element and valence
# [405, 411] = [[5], [12]]
bond         405   411          600.0     1.4

# Missing bond parameters, assigning default parameters via element and valence
# [405, 415] = [[5], [17]]
bond         405   415          600.0     1.42

# Missing bond parameters, assigning default parameters via element and valence
# [416, 424] = [[18], [26]]
bond         416   424          385.0     1.48

# amoeba09 matching SMARTS from molecule  [['[#6](:[#6])(:[#6])-[H]', [4, 1]]] to SMARTS from parameter file [['[#6](-[#6]1:[#6](:[#6](:[#6](:[#6](:[#6]:1-[H])-[H])-[H])-[H])-[H])(-[#6](-[H])(-[H])-[H])(-[H])-[H]', [12, 3]]] with tinker type descriptions [[('H', '"Ethylbenzene H2"'), ('C', '"Ethylbenzene C2"')]]
# [410, 408] = [[10, 11], [8]]
bond         410   408          471.90     1.4

# amoeba09 matching SMARTS from molecule  [['[#6](:[#6])(:[#6])-[H]', [4, 1]]] to SMARTS from parameter file [['[#6](-[#6]1:[#6](:[#6](:[#6](:[#6](:[#6]:1-[H])-[H])-[H])-[H])-[H])(-[#6](-[H])(-[H])-[H])(-[H])-[H]', [12, 3]]] with tinker type descriptions [[('H', '"Ethylbenzene H2"'), ('C', '"Ethylbenzene C2"')]]
# [413, 409] = [[15], [9]]
bond         413   409          471.90     1.4

# amoeba09 matching SMARTS from molecule  [['[#6](:[#6])(:[#6])-[H]', [4, 1]]] to SMARTS from parameter file [['[#6](-[#6]1:[#6](:[#6](:[#6](:[#6](:[#6]:1-[H])-[H])-[H])-[H])-[H])(-[#6](-[H])(-[H])-[H])(-[H])-[H]', [12, 3]]] with tinker type descriptions [[('H', '"Ethylbenzene H2"'), ('C', '"Ethylbenzene C2"')]]
# [414, 409] = [[16], [9]]
bond         414   409          471.90     1.4

# amoeba09 matching SMARTS from molecule  [['[#6](:[#6])(:[#6])-[H]', [4, 1]]] to SMARTS from parameter file [['[#6](-[#6]1:[#6](:[#6](:[#6](:[#6](:[#6]:1-[H])-[H])-[H])-[H])-[H])(-[#6](-[H])(-[H])-[H])(-[H])-[H]', [12, 3]]] with tinker type descriptions [[('H', '"Ethylbenzene H2"'), ('C', '"Ethylbenzene C2"')]]
# [412, 410] = [[13, 14], [10, 11]]
bond         412   410          471.90     1.39

# Missing bond parameters, assigning default parameters via element and valence
# [412, 411] = [[13, 14], [12]]
bond         412   411          385.0     1.4

# Missing bond parameters, assigning default parameters via element and valence
# [417, 413] = [[19], [15]]
bond         417   413          385.0     1.39

# amoeba09 matching SMARTS from molecule  [['[#6](:[#6])(:[#6])-[H]', [4, 1]]] to SMARTS from parameter file [['[#6](-[#6]1:[#6](:[#6](:[#6](:[#6](:[#6]:1-[H])-[H])-[H])-[H])-[H])(-[#6](-[H])(-[H])-[H])(-[H])-[H]', [12, 3]]] with tinker type descriptions [[('H', '"Ethylbenzene H2"'), ('C', '"Ethylbenzene C2"')]]
# [418, 414] = [[20], [16]]
bond         418   414          471.90     1.39

# Missing bond parameters, assigning default parameters via element and valence
# [416, 415] = [[18], [17]]
bond         416   415          385.0     1.3804999999999998


# Missing bond parameters, assigning default parameters via element and valence
# [419, 415] = [[21], [17]]
bond         419   415          385.0     1.4

# amoeba09 matching SMARTS from molecule  [['[#6](:[#6])(:[#6])-[H]', [4, 1]]] to SMARTS from parameter file [['[#6](-[#6]1:[#6](:[#6](:[#6](:[#6](:[#6]:1-[H])-[H])-[H])-[H])-[H])(-[#6](-[H])(-[H])-[H])(-[H])-[H]', [12, 3]]] with tinker type descriptions [[('H', '"Ethylbenzene H2"'), ('C', '"Ethylbenzene C2"')]]
# [421, 416] = [[23], [18]]
bond         421   416          471.90     1.4

# Missing bond parameters, assigning default parameters via element and valence
# [420, 417] = [[22], [19]]
bond         420   417          385.0     1.4

# Missing bond parameters, assigning default parameters via element and valence
# [420, 418] = [[22], [20]]
bond         420   418          385.0     1.4

# amoeba09 matching SMARTS from molecule  [['[#6](:[#6])(:[#6])-[H]', [4, 1]]] to SMARTS from parameter file [['[#6](-[#6]1:[#6](:[#6](:[#6](:[#6](:[#6]:1-[H])-[H])-[H])-[H])-[H])(-[#6](-[H])(-[H])-[H])(-[H])-[H]', [12, 3]]] with tinker type descriptions [[('H', '"Ethylbenzene H2"'), ('C', '"Ethylbenzene C2"')]]
# [423, 421] = [[25], [23]]
bond         423   421          471.90     1.39

# amoeba09 matching SMARTS from molecule  [['[#6](:[#6])(:[#6])-[H]', [4, 1]]] to SMARTS from parameter file [['[#6](-[#6]1:[#6](:[#6](:[#6](:[#6](:[#6]:1-[H])-[H])-[H])-[H])-[H])(-[#6](-[H])(-[H])-[H])(-[H])-[H]', [12, 3]]] with tinker type descriptions [[('H', '"Ethylbenzene H2"'), ('C', '"Ethylbenzene C2"')]]
# [427, 410] = [[31, 32], [10, 11]]
bond         427   410          370.50     1.09

# amoeba09 matching SMARTS from molecule  [['[#6](:[#6])(:[#6])-[H]', [4, 1]]] to SMARTS from parameter file [['[#6](-[#6]1:[#6](:[#6](:[#6](:[#6](:[#6]:1-[H])-[H])-[H])-[H])-[H])(-[#6](-[H])(-[H])-[H])(-[H])-[H]', [12, 3]]] with tinker type descriptions [[('H', '"Ethylbenzene H2"'), ('C', '"Ethylbenzene C2"')]]
# [428, 412] = [[33, 34], [13, 14]]
bond         428   412          370.50     1.09

# amoeba09 matching SMARTS from molecule  [['[#6](:[#6])(:[#6])-[H]', [4, 1]]] to SMARTS from parameter file [['[#6](-[#6]1:[#6](:[#6](:[#6](:[#6](:[#6]:1-[H])-[H])-[H])-[H])-[H])(-[#6](-[H])(-[H])-[H])(-[H])-[H]', [12, 3]]] with tinker type descriptions [[('H', '"Ethylbenzene H2"'), ('C', '"Ethylbenzene C2"')]]
# [430, 413] = [[36], [15]]
bond         430   413          370.50     1.09

# amoeba09 matching SMARTS from molecule  [['[#6](:[#6])(:[#6])-[H]', [4, 1]]] to SMARTS from parameter file [['[#6](-[#6]1:[#6](:[#6](:[#6](:[#6](:[#6]:1-[H])-[H])-[H])-[H])-[H])(-[#6](-[H])(-[H])-[H])(-[H])-[H]', [12, 3]]] with tinker type descriptions [[('H', '"Ethylbenzene H2"'), ('C', '"Ethylbenzene C2"')]]
# [431, 414] = [[37], [16]]
bond         431   414          370.50     1.09

# amoeba09 matching SMARTS from molecule  [['[#6](:[#6])(:[#6])-[H]', [4, 1]]] to SMARTS from parameter file [['[#6](-[#6]1:[#6](:[#6](:[#6](:[#6](:[#6]:1-[H])-[H])-[H])-[H])-[H])(-[#6](-[H])(-[H])-[H])(-[H])-[H]', [12, 3]]] with tinker type descriptions [[('H', '"Ethylbenzene H2"'), ('C', '"Ethylbenzene C2"')]]
# [432, 418] = [[38], [20]]
bond         432   418          370.50     1.09

# amoeba09 matching SMARTS from molecule  [['[#6](:[#6])(:[#6])-[H]', [4, 1]]] to SMARTS from parameter file [['[#6](-[#6]1:[#6](:[#6](:[#6](:[#6](:[#6]:1-[H])-[H])-[H])-[H])-[H])(-[#6](-[H])(-[H])-[H])(-[H])-[H]', [12, 3]]] with tinker type descriptions [[('H', '"Ethylbenzene H2"'), ('C', '"Ethylbenzene C2"')]]
# [433, 419] = [[39], [21]]
bond         433   419          370.50     1.09

# amoeba09 matching SMARTS from molecule  [['[#6](:[#6])(:[#6])-[H]', [4, 1]]] to SMARTS from parameter file [['[#6](-[#6]1:[#6](:[#6](:[#6](:[#6](:[#6]:1-[H])-[H])-[H])-[H])-[H])(-[#6](-[H])(-[H])-[H])(-[H])-[H]', [12, 3]]] with tinker type descriptions [[('H', '"Ethylbenzene H2"'), ('C', '"Ethylbenzene C2"')]]
# [434, 421] = [[40], [23]]
bond         434   421          370.50     1.09

# amoeba09 matching SMARTS from molecule  [['[#6](:[#6])(:[#6])-[H]', [4, 1]]] to SMARTS from parameter file [['[#6](-[#6]1:[#6](:[#6](:[#6](:[#6](:[#6]:1-[H])-[H])-[H])-[H])-[H])(-[#6](-[H])(-[H])-[H])(-[H])-[H]', [12, 3]]] with tinker type descriptions [[('H', '"Ethylbenzene H2"'), ('C', '"Ethylbenzene C2"')]]
# [435, 422] = [[41], [24]]
bond         435   422          370.50     1.09

# amoeba09 matching SMARTS from molecule  [['[#6](:[#6])(:[#6])-[H]', [4, 1]]] to SMARTS from parameter file [['[#6](-[#6]1:[#6](:[#6](:[#6](:[#6](:[#6]:1-[H])-[H])-[H])-[H])-[H])(-[#6](-[H])(-[H])-[H])(-[H])-[H]', [12, 3]]] with tinker type descriptions [[('H', '"Ethylbenzene H2"'), ('C', '"Ethylbenzene C2"')]]
# [422, 419] = [[24], [21]]
bond         422   419          471.90     1.39

# amoeba09 matching SMARTS from molecule  [['[#6](:[#6])(:[#6])-[H]', [4, 1]]] to SMARTS from parameter file [['[#6](-[#6]1:[#6](:[#6](:[#6](:[#6](:[#6]:1-[H])-[H])-[H])-[H])-[H])(-[#6](-[H])(-[H])-[H])(-[H])-[H]', [12, 3]]] with tinker type descriptions [[('H', '"Ethylbenzene H2"'), ('C', '"Ethylbenzene C2"')]]
# [423, 422] = [[25], [24]]
bond         423   422          471.90     1.4

# Missing bond parameters, assigning default parameters via element and valence
# [407, 406] = [[7], [6]]
bond         407   406          385.0     1.54

# amoeba21 comments=C=O, sp2 carbon, carboxylic ester on benzene OCO, Oxygen of Carboxylic acid (protonated) SMARTS match = [CX3](=O)([OH1])[cccccc] [OX2H1]([C](=O))
# [424, 403] = [[26], [3]]
bond 424 403 285.608373 1.36

# amoeba21 comments=HO, H on Oxygen OCO, Oxygen of Carboxylic acid (protonated) SMARTS match = [H][OH1] [OX2H1]([C](=O))
# [437, 403] = [[43], [3]]
bond 437 403 487.84939 0.98

# amoeba21 comments=C=O, sp2 carbon, carboxylic ester on benzene O=C, Oxygen of carbonyl group, Acetic Acid SMARTS match = [CX3](=O)([OH1])[cccccc] [OX1]=[CX3][OH1]
# [424, 404] = [[26], [4]]
bond 424 404 666.175304 1.22

# amoeba21 comments=HN, H on Nitrogen N3, sp3 Nitrogen SMARTS match = [H][N] [NX3]
# [429, 405] = [[35], [5]]
bond 429 405 451.428409 1.02

# amoeba21 comments=HCH3, H on sp3 carbon, -CH3 C32, sp3 carbon with 2 Hydrogens SMARTS match = [H][CH2] [CX4H2]
# [426, 407] = [[29, 30], [7]]
bond 426 407 340.532535 1.1

# amoeba21 comments=HC, H on aromatic carbon car, SMARTS match = [H][c] [c]
# [436, 423] = [[42], [25]]
bond 436 423 368.093365 1.09

# Missing angle parameters, assigning default parameters via element and valence
# [401, 417, 413] = [[1], [19], [15]]
angle        401   417   413      60.0     120.5361


# Missing angle parameters, assigning default parameters via element and valence
# [401, 417, 420] = [[1], [19], [22]]
angle        401   417   420      60.0     119.16479999999999


# Missing angle parameters, assigning default parameters via element and valence
# [402, 420, 417] = [[2], [22], [19]]
angle        402   420   417      60.0     119.4796


# Missing angle parameters, assigning default parameters via element and valence
# [402, 420, 418] = [[2], [22], [20]]
angle        402   420   418      60.0     120.76339999999999


# Missing angle parameters, assigning default parameters via element and valence
# [403, 424, 416] = [[3], [26], [18]]
angle        403   424   416      65.0     112.14


# Missing angle parameters, assigning default parameters via element and valence
# [405, 411, 412] = [[5], [12], [13, 14]]
angle        405   411   412      60.0     120.71


# Missing angle parameters, assigning default parameters via element and valence
# [405, 415, 416] = [[5], [17], [18]]
angle        405   415   416      60.0     116.38


# Missing angle parameters, assigning default parameters via element and valence
# [405, 415, 419] = [[5], [17], [21]]
angle        405   415   419      60.0     123.96159999999999


# Missing angle parameters, assigning default parameters via element and valence
# [411, 405, 415] = [[12], [5], [17]]
angle        411   405   415      65.0     121.63


# Missing angle parameters, assigning default parameters via element and valence
# [409, 407, 406] = [[9], [7], [6]]
angle        409   407   406      60.0     111.76


# Missing angle parameters, assigning default parameters via element and valence
# [408, 406, 407] = [[8], [6], [7]]
angle        408   406   407      60.0     111.44


# amoeba09 matching SMARTS from molecule  [['[#6](-[#6](-[#6])(-[H])-[H]):[#6]', [4, 2, 5]]] to SMARTS from parameter file [['[#7]1(:[#6]2:[#6](:[#6](-[#6](-[#6](-[H])(-[H])-[H])(-[H])-[H]):[#6]:1-[H]):[#6](:[#6](:[#6](:[#6]:2-[H])-[H])-[H])-[H])-[H]', [10, 5, 11]]] with tinker type descriptions [[('H', '"3-Ethylindole H2C"'), ('C', '"3-Ethylindole CH2"'), ('H', '"3-Ethylindole H2C"')]]
# [408, 406, 425] = [[8], [6], [27, 28]]
angle        408   406   425      39.57     110.28


# amoeba09 matching SMARTS from molecule  [['[#6](-[#6](-[#6])(-[H])-[H]):[#6]', [4, 2, 5]]] to SMARTS from parameter file [['[#7]1(:[#6]2:[#6](:[#6](-[#6](-[#6](-[H])(-[H])-[H])(-[H])-[H]):[#6]:1-[H]):[#6](:[#6](:[#6](:[#6]:2-[H])-[H])-[H])-[H])-[H]', [10, 5, 11]]] with tinker type descriptions [[('H', '"3-Ethylindole H2C"'), ('C', '"3-Ethylindole CH2"'), ('H', '"3-Ethylindole H2C"')]]
# [409, 407, 426] = [[9], [7], [29, 30]]
angle        409   407   426      39.57     110.15


# Missing angle parameters, assigning default parameters via element and valence
# [404, 424, 416] = [[4], [26], [18]]
angle       404   424   416      65.0     125.38


# Missing angle parameters, assigning default parameters via element and valence
# [429, 405, 411] = [[35], [5], [12]]
angle       429   405   411      35.0     114.25670000000001


# Missing angle parameters, assigning default parameters via element and valence
# [429, 405, 415] = [[35], [5], [17]]
angle       429   405   415      35.0     109.1176


# amoeba09 matching SMARTS from molecule  [['[#6](-[#6](-[#6])(-[H])-[H]):[#6]', [4, 2, 5]]] to SMARTS from parameter file [['[#7]1(:[#6]2:[#6](:[#6](-[#6](-[#6](-[H])(-[H])-[H])(-[H])-[H]):[#6]:1-[H]):[#6](:[#6](:[#6](:[#6]:2-[H])-[H])-[H])-[H])-[H]', [10, 5, 11]]] with tinker type descriptions [[('H', '"3-Ethylindole H2C"'), ('C', '"3-Ethylindole CH2"'), ('H', '"3-Ethylindole H2C"')]]
# [436, 423, 421] = [[42], [25], [23]]
angle       436   423   421      35.25     120.14


# amoeba09 matching SMARTS from molecule  [['[#6](-[#6](-[#6])(-[H])-[H]):[#6]', [4, 2, 5]]] to SMARTS from parameter file [['[#7]1(:[#6]2:[#6](:[#6](-[#6](-[#6](-[H])(-[H])-[H])(-[H])-[H]):[#6]:1-[H]):[#6](:[#6](:[#6](:[#6]:2-[H])-[H])-[H])-[H])-[H]', [10, 5, 11]]] with tinker type descriptions [[('H', '"3-Ethylindole H2C"'), ('C', '"3-Ethylindole CH2"'), ('H', '"3-Ethylindole H2C"')]]
# [410, 408, 406] = [[10, 11], [8], [6]]
angle       410   408   406      33.81     121.03


# amoeba09 matching SMARTS from molecule  [['[#6](-[#6](-[#6])(-[H])-[H]):[#6]', [4, 2, 5]]] to SMARTS from parameter file [['[#7]1(:[#6]2:[#6](:[#6](-[#6](-[#6](-[H])(-[H])-[H])(-[H])-[H]):[#6]:1-[H]):[#6](:[#6](:[#6](:[#6]:2-[H])-[H])-[H])-[H])-[H]', [10, 5, 11]]] with tinker type descriptions [[('H', '"3-Ethylindole H2C"'), ('C', '"3-Ethylindole CH2"'), ('H', '"3-Ethylindole H2C"')]]
# [413, 409, 407] = [[15], [9], [7]]
angle       413   409   407      33.81     120.4


# amoeba09 matching SMARTS from molecule  [['[#6](-[#6](-[#6])(-[H])-[H]):[#6]', [4, 2, 5]]] to SMARTS from parameter file [['[#7]1(:[#6]2:[#6](:[#6](-[#6](-[#6](-[H])(-[H])-[H])(-[H])-[H]):[#6]:1-[H]):[#6](:[#6](:[#6](:[#6]:2-[H])-[H])-[H])-[H])-[H]', [10, 5, 11]]] with tinker type descriptions [[('H', '"3-Ethylindole H2C"'), ('C', '"3-Ethylindole CH2"'), ('H', '"3-Ethylindole H2C"')]]
# [414, 409, 407] = [[16], [9], [7]]
angle       414   409   407      33.81     121.13


# amoeba09 matching SMARTS from molecule  [['[#6](-[#6](-[#6])(-[H])-[H]):[#6]', [4, 2, 5]]] to SMARTS from parameter file [['[#7]1(:[#6]2:[#6](:[#6](-[#6](-[#6](-[H])(-[H])-[H])(-[H])-[H]):[#6]:1-[H]):[#6](:[#6](:[#6](:[#6]:2-[H])-[H])-[H])-[H])-[H]', [10, 5, 11]]] with tinker type descriptions [[('H', '"3-Ethylindole H2C"'), ('C', '"3-Ethylindole CH2"'), ('H', '"3-Ethylindole H2C"')]]
# [412, 410, 408] = [[13, 14], [10, 11], [8]]
angle       412   410   408      64.67     121.46


# Missing angle parameters, assigning default parameters via element and valence
# [417, 413, 409] = [[19], [15], [9]]
angle       417   413   409      60.0     121.12


# amoeba09 matching SMARTS from molecule  [['[#6](-[#6](-[#6])(-[H])-[H]):[#6]', [4, 2, 5]]] to SMARTS from parameter file [['[#7]1(:[#6]2:[#6](:[#6](-[#6](-[#6](-[H])(-[H])-[H])(-[H])-[H]):[#6]:1-[H]):[#6](:[#6](:[#6](:[#6]:2-[H])-[H])-[H])-[H])-[H]', [10, 5, 11]]] with tinker type descriptions [[('H', '"3-Ethylindole H2C"'), ('C', '"3-Ethylindole CH2"'), ('H', '"3-Ethylindole H2C"')]]
# [418, 414, 409] = [[20], [16], [9]]
angle       418   414   409      64.67     120.97


# amoeba09 matching SMARTS from molecule  [['[#6](-[#6](-[#6])(-[H])-[H]):[#6]', [4, 2, 5]]] to SMARTS from parameter file [['[#7]1(:[#6]2:[#6](:[#6](-[#6](-[#6](-[H])(-[H])-[H])(-[H])-[H]):[#6]:1-[H]):[#6](:[#6](:[#6](:[#6]:2-[H])-[H])-[H])-[H])-[H]', [10, 5, 11]]] with tinker type descriptions [[('H', '"3-Ethylindole H2C"'), ('C', '"3-Ethylindole CH2"'), ('H', '"3-Ethylindole H2C"')]]
# [410, 408, 410] = [[10, 11], [8], [10, 11]]
angle       410   408   410      64.67     117.73


# Missing angle parameters, assigning default parameters via element and valence
# [411, 412, 410] = [[12], [13, 14], [10, 11]]
angle       411   412   410      60.0     120.38


# Missing angle parameters, assigning default parameters via element and valence
# [412, 411, 412] = [[13, 14], [12], [13, 14]]
angle       412   411   412      60.0     118.54


# amoeba09 matching SMARTS from molecule  [['[#6](-[#6](-[#6])(-[H])-[H]):[#6]', [4, 2, 5]]] to SMARTS from parameter file [['[#7]1(:[#6]2:[#6](:[#6](-[#6](-[#6](-[H])(-[H])-[H])(-[H])-[H]):[#6]:1-[H]):[#6](:[#6](:[#6](:[#6]:2-[H])-[H])-[H])-[H])-[H]', [10, 5, 11]]] with tinker type descriptions [[('H', '"3-Ethylindole H2C"'), ('C', '"3-Ethylindole CH2"'), ('H', '"3-Ethylindole H2C"')]]
# [414, 409, 413] = [[16], [9], [15]]
angle       414   409   413      64.67     118.4


# Missing angle parameters, assigning default parameters via element and valence
# [420, 418, 414] = [[22], [20], [16]]
angle       420   418   414      60.0     120.21


# Missing angle parameters, assigning default parameters via element and valence
# [421, 416, 415] = [[23], [18], [17]]
angle       421   416   415      60.0     120.34


# Missing angle parameters, assigning default parameters via element and valence
# [422, 419, 415] = [[24], [21], [17]]
angle       422   419   415      60.0     120.61


# amoeba09 matching SMARTS from molecule  [['[#6](-[#6](-[#6])(-[H])-[H]):[#6]', [4, 2, 5]]] to SMARTS from parameter file [['[#7]1(:[#6]2:[#6](:[#6](-[#6](-[#6](-[H])(-[H])-[H])(-[H])-[H]):[#6]:1-[H]):[#6](:[#6](:[#6](:[#6]:2-[H])-[H])-[H])-[H])-[H]', [10, 5, 11]]] with tinker type descriptions [[('H', '"3-Ethylindole H2C"'), ('C', '"3-Ethylindole CH2"'), ('H', '"3-Ethylindole H2C"')]]
# [423, 421, 416] = [[25], [23], [18]]
angle       423   421   416      64.67     120.41


# amoeba09 matching SMARTS from molecule  [['[#6](-[#6](-[#6])(-[H])-[H]):[#6]', [4, 2, 5]]] to SMARTS from parameter file [['[#7]1(:[#6]2:[#6](:[#6](-[#6](-[#6](-[H])(-[H])-[H])(-[H])-[H]):[#6]:1-[H]):[#6](:[#6](:[#6](:[#6]:2-[H])-[H])-[H])-[H])-[H]', [10, 5, 11]]] with tinker type descriptions [[('H', '"3-Ethylindole H2C"'), ('C', '"3-Ethylindole CH2"'), ('H', '"3-Ethylindole H2C"')]]
# [423, 422, 419] = [[25], [24], [21]]
angle       423   422   419      64.67     120.57


# amoeba09 matching SMARTS from molecule  [['[#6](-[#6](-[#6])(-[H])-[H]):[#6]', [4, 2, 5]]] to SMARTS from parameter file [['[#7]1(:[#6]2:[#6](:[#6](-[#6](-[#6](-[H])(-[H])-[H])(-[H])-[H]):[#6]:1-[H]):[#6](:[#6](:[#6](:[#6]:2-[H])-[H])-[H])-[H])-[H]', [10, 5, 11]]] with tinker type descriptions [[('H', '"3-Ethylindole H2C"'), ('C', '"3-Ethylindole CH2"'), ('H', '"3-Ethylindole H2C"')]]
# [422, 423, 421] = [[24], [25], [23]]
angle       422   423   421      64.67     119.42


# amoeba09 matching SMARTS from molecule  [['[#6](-[#6](-[#6])(-[H])-[H]):[#6]', [4, 2, 5]]] to SMARTS from parameter file [['[#7]1(:[#6]2:[#6](:[#6](-[#6](-[#6](-[H])(-[H])-[H])(-[H])-[H]):[#6]:1-[H]):[#6](:[#6](:[#6](:[#6]:2-[H])-[H])-[H])-[H])-[H]', [10, 5, 11]]] with tinker type descriptions [[('H', '"3-Ethylindole H2C"'), ('C', '"3-Ethylindole CH2"'), ('H', '"3-Ethylindole H2C"')]]
# [427, 410, 408] = [[31, 32], [10, 11], [8]]
angle       427   410   408      35.25     119.51


# amoeba09 matching SMARTS from molecule  [['[#6](-[#6](-[#6])(-[H])-[H]):[#6]', [4, 2, 5]]] to SMARTS from parameter file [['[#7]1(:[#6]2:[#6](:[#6](-[#6](-[#6](-[H])(-[H])-[H])(-[H])-[H]):[#6]:1-[H]):[#6](:[#6](:[#6](:[#6]:2-[H])-[H])-[H])-[H])-[H]', [10, 5, 11]]] with tinker type descriptions [[('H', '"3-Ethylindole H2C"'), ('C', '"3-Ethylindole CH2"'), ('H', '"3-Ethylindole H2C"')]]
# [430, 413, 409] = [[36], [15], [9]]
angle       430   413   409      35.25     120.25


# amoeba09 matching SMARTS from molecule  [['[#6](-[#6](-[#6])(-[H])-[H]):[#6]', [4, 2, 5]]] to SMARTS from parameter file [['[#7]1(:[#6]2:[#6](:[#6](-[#6](-[#6](-[H])(-[H])-[H])(-[H])-[H]):[#6]:1-[H]):[#6](:[#6](:[#6](:[#6]:2-[H])-[H])-[H])-[H])-[H]', [10, 5, 11]]] with tinker type descriptions [[('H', '"3-Ethylindole H2C"'), ('C', '"3-Ethylindole CH2"'), ('H', '"3-Ethylindole H2C"')]]
# [431, 414, 409] = [[37], [16], [9]]
angle       431   414   409      35.25     119.72


# amoeba09 matching SMARTS from molecule  [['[#6](-[#6](-[#6])(-[H])-[H]):[#6]', [4, 2, 5]]] to SMARTS from parameter file [['[#7]1(:[#6]2:[#6](:[#6](-[#6](-[#6](-[H])(-[H])-[H])(-[H])-[H]):[#6]:1-[H]):[#6](:[#6](:[#6](:[#6]:2-[H])-[H])-[H])-[H])-[H]', [10, 5, 11]]] with tinker type descriptions [[('H', '"3-Ethylindole H2C"'), ('C', '"3-Ethylindole CH2"'), ('H', '"3-Ethylindole H2C"')]]
# [428, 412, 410] = [[33, 34], [13, 14], [10, 11]]
angle       428   412   410      35.25     119.85


# Missing angle parameters, assigning default parameters via element and valence
# [428, 412, 411] = [[33, 34], [13, 14], [12]]
angle       428   412   411      38.0     119.73


# amoeba09 matching SMARTS from molecule  [['[#6](-[#6](-[#6])(-[H])-[H]):[#6]', [4, 2, 5]]] to SMARTS from parameter file [['[#7]1(:[#6]2:[#6](:[#6](-[#6](-[#6](-[H])(-[H])-[H])(-[H])-[H]):[#6]:1-[H]):[#6](:[#6](:[#6](:[#6]:2-[H])-[H])-[H])-[H])-[H]', [10, 5, 11]]] with tinker type descriptions [[('H', '"3-Ethylindole H2C"'), ('C', '"3-Ethylindole CH2"'), ('H', '"3-Ethylindole H2C"')]]
# [427, 410, 412] = [[31, 32], [10, 11], [13, 14]]
angle       427   410   412      35.25     119.0


# amoeba09 matching SMARTS from molecule  [['[#6](-[#6](-[#6])(-[H])-[H]):[#6]', [4, 2, 5]]] to SMARTS from parameter file [['[#7]1(:[#6]2:[#6](:[#6](-[#6](-[#6](-[H])(-[H])-[H])(-[H])-[H]):[#6]:1-[H]):[#6](:[#6](:[#6](:[#6]:2-[H])-[H])-[H])-[H])-[H]', [10, 5, 11]]] with tinker type descriptions [[('H', '"3-Ethylindole H2C"'), ('C', '"3-Ethylindole CH2"'), ('H', '"3-Ethylindole H2C"')]]
# [432, 418, 414] = [[38], [20], [16]]
angle       432   418   414      35.25     120.86


# Missing angle parameters, assigning default parameters via element and valence
# [433, 419, 415] = [[39], [21], [17]]
angle       433   419   415      38.0     119.1


# amoeba09 matching SMARTS from molecule  [['[#6](-[#6](-[#6])(-[H])-[H]):[#6]', [4, 2, 5]]] to SMARTS from parameter file [['[#7]1(:[#6]2:[#6](:[#6](-[#6](-[#6](-[H])(-[H])-[H])(-[H])-[H]):[#6]:1-[H]):[#6](:[#6](:[#6](:[#6]:2-[H])-[H])-[H])-[H])-[H]', [10, 5, 11]]] with tinker type descriptions [[('H', '"3-Ethylindole H2C"'), ('C', '"3-Ethylindole CH2"'), ('H', '"3-Ethylindole H2C"')]]
# [434, 421, 416] = [[40], [23], [18]]
angle       434   421   416      35.25     119.05


# Missing angle parameters, assigning default parameters via element and valence
# [430, 413, 417] = [[36], [15], [19]]
angle       430   413   417      38.0     118.62


# amoeba09 matching SMARTS from molecule  [['[#6](-[#6](-[#6])(-[H])-[H]):[#6]', [4, 2, 5]]] to SMARTS from parameter file [['[#7]1(:[#6]2:[#6](:[#6](-[#6](-[#6](-[H])(-[H])-[H])(-[H])-[H]):[#6]:1-[H]):[#6](:[#6](:[#6](:[#6]:2-[H])-[H])-[H])-[H])-[H]', [10, 5, 11]]] with tinker type descriptions [[('H', '"3-Ethylindole H2C"'), ('C', '"3-Ethylindole CH2"'), ('H', '"3-Ethylindole H2C"')]]
# [431, 414, 418] = [[37], [16], [20]]
angle       431   414   418      35.25     119.3


# Missing angle parameters, assigning default parameters via element and valence
# [432, 418, 420] = [[38], [20], [22]]
angle       432   418   420      38.0     118.93


# amoeba09 matching SMARTS from molecule  [['[#6](-[#6](-[#6])(-[H])-[H]):[#6]', [4, 2, 5]]] to SMARTS from parameter file [['[#7]1(:[#6]2:[#6](:[#6](-[#6](-[#6](-[H])(-[H])-[H])(-[H])-[H]):[#6]:1-[H]):[#6](:[#6](:[#6](:[#6]:2-[H])-[H])-[H])-[H])-[H]', [10, 5, 11]]] with tinker type descriptions [[('H', '"3-Ethylindole H2C"'), ('C', '"3-Ethylindole CH2"'), ('H', '"3-Ethylindole H2C"')]]
# [433, 419, 422] = [[39], [21], [24]]
angle       433   419   422      35.25     120.27


# amoeba09 matching SMARTS from molecule  [['[#6](-[#6](-[#6])(-[H])-[H]):[#6]', [4, 2, 5]]] to SMARTS from parameter file [['[#7]1(:[#6]2:[#6](:[#6](-[#6](-[#6](-[H])(-[H])-[H])(-[H])-[H]):[#6]:1-[H]):[#6](:[#6](:[#6](:[#6]:2-[H])-[H])-[H])-[H])-[H]', [10, 5, 11]]] with tinker type descriptions [[('H', '"3-Ethylindole H2C"'), ('C', '"3-Ethylindole CH2"'), ('H', '"3-Ethylindole H2C"')]]
# [436, 423, 422] = [[42], [25], [24]]
angle       436   423   422      35.25     120.43


# amoeba09 matching SMARTS from molecule  [['[#6](-[#6](-[#6])(-[H])-[H]):[#6]', [4, 2, 5]]] to SMARTS from parameter file [['[#7]1(:[#6]2:[#6](:[#6](-[#6](-[#6](-[H])(-[H])-[H])(-[H])-[H]):[#6]:1-[H]):[#6](:[#6](:[#6](:[#6]:2-[H])-[H])-[H])-[H])-[H]', [10, 5, 11]]] with tinker type descriptions [[('H', '"3-Ethylindole H2C"'), ('C', '"3-Ethylindole CH2"'), ('H', '"3-Ethylindole H2C"')]]
# [434, 421, 423] = [[40], [23], [25]]
angle       434   421   423      35.25     120.53


# amoeba09 matching SMARTS from molecule  [['[#6](-[#6](-[#6])(-[H])-[H]):[#6]', [4, 2, 5]]] to SMARTS from parameter file [['[#7]1(:[#6]2:[#6](:[#6](-[#6](-[#6](-[H])(-[H])-[H])(-[H])-[H]):[#6]:1-[H]):[#6](:[#6](:[#6](:[#6]:2-[H])-[H])-[H])-[H])-[H]', [10, 5, 11]]] with tinker type descriptions [[('H', '"3-Ethylindole H2C"'), ('C', '"3-Ethylindole CH2"'), ('H', '"3-Ethylindole H2C"')]]
# [435, 422, 423] = [[41], [24], [25]]
angle       435   422   423      35.25     120.05


# Missing angle parameters, assigning default parameters via element and valence
# [424, 416, 421] = [[26], [18], [23]]
angle       424   416   421      60.0     119.74


# Missing angle parameters, assigning default parameters via element and valence
# [415, 416, 424] = [[17], [18], [26]]
angle       415   416   424      60.0     119.62


# amoeba09 matching SMARTS from molecule  [['[#6](-[#6](-[#6])(-[H])-[H]):[#6]', [4, 2, 5]]] to SMARTS from parameter file [['[#7]1(:[#6]2:[#6](:[#6](-[#6](-[#6](-[H])(-[H])-[H])(-[H])-[H]):[#6]:1-[H]):[#6](:[#6](:[#6](:[#6]:2-[H])-[H])-[H])-[H])-[H]', [10, 5, 11]]] with tinker type descriptions [[('H', '"3-Ethylindole H2C"'), ('C', '"3-Ethylindole CH2"'), ('H', '"3-Ethylindole H2C"')]]
# [419, 422, 435] = [[21], [24], [41]]
angle       419   422   435      35.25     119.38


# Missing angle parameters, assigning default parameters via element and valence
# [420, 417, 413] = [[22], [19], [15]]
angle       420   417   413      60.0     119.87


# Missing angle parameters, assigning default parameters via element and valence
# [419, 415, 416] = [[21], [17], [18]]
angle       419   415   416      60.0     118.62


# Missing angle parameters, assigning default parameters via element and valence
# [418, 420, 417] = [[20], [22], [19]]
angle       418   420   417      60.0     119.42


# amoeba09 matching SMARTS from molecule  [['[#6](-[#6](-[#6])(-[H])-[H]):[#6]', [4, 2, 5]]] to SMARTS from parameter file [['[#7]1(:[#6]2:[#6](:[#6](-[#6](-[#6](-[H])(-[H])-[H])(-[H])-[H]):[#6]:1-[H]):[#6](:[#6](:[#6](:[#6]:2-[H])-[H])-[H])-[H])-[H]', [10, 5, 11]]] with tinker type descriptions [[('H', '"3-Ethylindole H2C"'), ('C', '"3-Ethylindole CH2"'), ('H', '"3-Ethylindole H2C"')]]
# [425, 406, 425] = [[27, 28], [6], [27, 28]]
angle        425   406   425      39.57     108.3762


# Missing angle parameters, assigning default parameters via element and valence
# [406, 407, 426] = [[6], [7], [29, 30]]
angle        406   407   426      50.0     108.94


# Missing angle parameters, assigning default parameters via element and valence
# [407, 406, 425] = [[7], [6], [27, 28]]
angle        407   406   425      50.0     108.98


# amoeba21 comments=O=C, Oxygen of carbonyl group, Acetic Acid C=O, sp2 carbon, carboxylic ester on benzene OCO, Oxygen of Carboxylic acid (protonated) SMARTS match = [OX1]=[CX3][OH1] [CX3](=O)([OH1])[cccccc] [OX2H1]([C](=O))
# [404, 424, 403] = [[4], [26], [3]]
angle 404 424 403 71.920181 122.41


# amoeba21 comments=HO, H on Oxygen OCO, Oxygen of Carboxylic acid (protonated) C=O, sp2 carbon, carboxylic ester on benzene SMARTS match = [H][OH1] [OX2H1]([C](=O)) [CX3](=O)([OH1])[cccccc]
# [437, 403, 424] = [[43], [3], [26]]
angle 437 403 424 45.148513 104.07109999999999


# amoeba21 comments=HCH3, H on sp3 carbon, -CH3 C32, sp3 carbon with 2 Hydrogens HCH3, H on sp3 carbon, -CH3 SMARTS match = [H][CH2] [CX4H2] [H][CH2]
# [426, 407, 426] = [[29, 30], [7], [29, 30]]
angle 426 407 426 30.490529 108.87159999999999


# Missing strbnd parameters, zeroing out parameters
# [401, 417, 413] = [[1], [19], [15]]
strbnd       401   417   413      0      0

# Missing strbnd parameters, zeroing out parameters
# [401, 417, 420] = [[1], [19], [22]]
strbnd       401   417   420      0      0

# Missing strbnd parameters, zeroing out parameters
# [402, 420, 417] = [[2], [22], [19]]
strbnd       402   420   417      0      0

# Missing strbnd parameters, zeroing out parameters
# [402, 420, 418] = [[2], [22], [20]]
strbnd       402   420   418      0      0

# Missing strbnd parameters, zeroing out parameters
# [403, 424, 416] = [[3], [26], [18]]
strbnd       403   424   416      0      0

# Missing strbnd parameters, zeroing out parameters
# [405, 411, 412] = [[5], [12], [13, 14]]
strbnd       405   411   412      0      0

# Missing strbnd parameters, zeroing out parameters
# [405, 415, 416] = [[5], [17], [18]]
strbnd       405   415   416      0      0

# Missing strbnd parameters, zeroing out parameters
# [405, 415, 419] = [[5], [17], [21]]
strbnd       405   415   419      0      0

# Missing strbnd parameters, zeroing out parameters
# [411, 405, 415] = [[12], [5], [17]]
strbnd       411   405   415      0      0

# Missing strbnd parameters, zeroing out parameters
# [409, 407, 406] = [[9], [7], [6]]
strbnd       409   407   406      0      0

# Missing strbnd parameters, zeroing out parameters
# [408, 406, 407] = [[8], [6], [7]]
strbnd       408   406   407      0      0

# amoeba09 matching SMARTS from molecule  [['[#6](-[#6](-[#6])(-[H])-[H]):[#6]', [4, 2, 5]]] to SMARTS from parameter file [['[#7]1(:[#6]2:[#6](:[#6](-[#6](-[#6](-[H])(-[H])-[H])(-[H])-[H]):[#6]:1-[H]):[#6](:[#6](:[#6](:[#6]:2-[H])-[H])-[H])-[H])-[H]', [10, 5, 11]]] with tinker type descriptions [[('H', '"3-Ethylindole H2C"'), ('C', '"3-Ethylindole CH2"'), ('H', '"3-Ethylindole H2C"')]]
# [408, 406, 425] = [[8], [6], [27, 28]]
strbnd       408   406   425      11.50      11.50

# amoeba09 matching SMARTS from molecule  [['[#6](-[#6](-[#6])(-[H])-[H]):[#6]', [4, 2, 5]]] to SMARTS from parameter file [['[#7]1(:[#6]2:[#6](:[#6](-[#6](-[#6](-[H])(-[H])-[H])(-[H])-[H]):[#6]:1-[H]):[#6](:[#6](:[#6](:[#6]:2-[H])-[H])-[H])-[H])-[H]', [10, 5, 11]]] with tinker type descriptions [[('H', '"3-Ethylindole H2C"'), ('C', '"3-Ethylindole CH2"'), ('H', '"3-Ethylindole H2C"')]]
# [409, 407, 426] = [[9], [7], [29, 30]]
strbnd       409   407   426      11.50      11.50

# Missing strbnd parameters, zeroing out parameters
# [404, 424, 416] = [[4], [26], [18]]
strbnd       404   424   416      0      0

# Missing strbnd parameters, zeroing out parameters
# [429, 405, 411] = [[35], [5], [12]]
strbnd       429   405   411       0       0

# Missing strbnd parameters, zeroing out parameters
# [429, 405, 415] = [[35], [5], [17]]
strbnd       429   405   415       0       0

# amoeba09 matching SMARTS from molecule  [['[#6](-[#6](-[#6])(-[H])-[H]):[#6]', [4, 2, 5]]] to SMARTS from parameter file [['[#7]1(:[#6]2:[#6](:[#6](-[#6](-[#6](-[H])(-[H])-[H])(-[H])-[H]):[#6]:1-[H]):[#6](:[#6](:[#6](:[#6]:2-[H])-[H])-[H])-[H])-[H]', [10, 5, 11]]] with tinker type descriptions [[('H', '"3-Ethylindole H2C"'), ('C', '"3-Ethylindole CH2"'), ('H', '"3-Ethylindole H2C"')]]
# [436, 423, 421] = [[42], [25], [23]]
strbnd       436   423   421      11.50      11.50

# amoeba09 matching SMARTS from molecule  [['[#6](-[#6](-[#6])(-[H])-[H]):[#6]', [4, 2, 5]]] to SMARTS from parameter file [['[#7]1(:[#6]2:[#6](:[#6](-[#6](-[#6](-[H])(-[H])-[H])(-[H])-[H]):[#6]:1-[H]):[#6](:[#6](:[#6](:[#6]:2-[H])-[H])-[H])-[H])-[H]', [10, 5, 11]]] with tinker type descriptions [[('H', '"3-Ethylindole H2C"'), ('C', '"3-Ethylindole CH2"'), ('H', '"3-Ethylindole H2C"')]]
# [410, 408, 406] = [[10, 11], [8], [6]]
strbnd       410   408   406      18.70      18.70

# amoeba09 matching SMARTS from molecule  [['[#6](-[#6](-[#6])(-[H])-[H]):[#6]', [4, 2, 5]]] to SMARTS from parameter file [['[#7]1(:[#6]2:[#6](:[#6](-[#6](-[#6](-[H])(-[H])-[H])(-[H])-[H]):[#6]:1-[H]):[#6](:[#6](:[#6](:[#6]:2-[H])-[H])-[H])-[H])-[H]', [10, 5, 11]]] with tinker type descriptions [[('H', '"3-Ethylindole H2C"'), ('C', '"3-Ethylindole CH2"'), ('H', '"3-Ethylindole H2C"')]]
# [413, 409, 407] = [[15], [9], [7]]
strbnd       413   409   407      18.70      18.70

# amoeba09 matching SMARTS from molecule  [['[#6](-[#6](-[#6])(-[H])-[H]):[#6]', [4, 2, 5]]] to SMARTS from parameter file [['[#7]1(:[#6]2:[#6](:[#6](-[#6](-[#6](-[H])(-[H])-[H])(-[H])-[H]):[#6]:1-[H]):[#6](:[#6](:[#6](:[#6]:2-[H])-[H])-[H])-[H])-[H]', [10, 5, 11]]] with tinker type descriptions [[('H', '"3-Ethylindole H2C"'), ('C', '"3-Ethylindole CH2"'), ('H', '"3-Ethylindole H2C"')]]
# [414, 409, 407] = [[16], [9], [7]]
strbnd       414   409   407      18.70      18.70

# amoeba09 matching SMARTS from molecule  [['[#6](-[#6](-[#6])(-[H])-[H]):[#6]', [4, 2, 5]]] to SMARTS from parameter file [['[#7]1(:[#6]2:[#6](:[#6](-[#6](-[#6](-[H])(-[H])-[H])(-[H])-[H]):[#6]:1-[H]):[#6](:[#6](:[#6](:[#6]:2-[H])-[H])-[H])-[H])-[H]', [10, 5, 11]]] with tinker type descriptions [[('H', '"3-Ethylindole H2C"'), ('C', '"3-Ethylindole CH2"'), ('H', '"3-Ethylindole H2C"')]]
# [412, 410, 408] = [[13, 14], [10, 11], [8]]
strbnd       412   410   408      18.70      18.70

# Missing strbnd parameters, zeroing out parameters
# [417, 413, 409] = [[19], [15], [9]]
strbnd       417   413   409      0      0

# amoeba09 matching SMARTS from molecule  [['[#6](-[#6](-[#6])(-[H])-[H]):[#6]', [4, 2, 5]]] to SMARTS from parameter file [['[#7]1(:[#6]2:[#6](:[#6](-[#6](-[#6](-[H])(-[H])-[H])(-[H])-[H]):[#6]:1-[H]):[#6](:[#6](:[#6](:[#6]:2-[H])-[H])-[H])-[H])-[H]', [10, 5, 11]]] with tinker type descriptions [[('H', '"3-Ethylindole H2C"'), ('C', '"3-Ethylindole CH2"'), ('H', '"3-Ethylindole H2C"')]]
# [418, 414, 409] = [[20], [16], [9]]
strbnd       418   414   409      18.70      18.70

# amoeba09 matching SMARTS from molecule  [['[#6](-[#6](-[#6])(-[H])-[H]):[#6]', [4, 2, 5]]] to SMARTS from parameter file [['[#7]1(:[#6]2:[#6](:[#6](-[#6](-[#6](-[H])(-[H])-[H])(-[H])-[H]):[#6]:1-[H]):[#6](:[#6](:[#6](:[#6]:2-[H])-[H])-[H])-[H])-[H]', [10, 5, 11]]] with tinker type descriptions [[('H', '"3-Ethylindole H2C"'), ('C', '"3-Ethylindole CH2"'), ('H', '"3-Ethylindole H2C"')]]
# [410, 408, 410] = [[10, 11], [8], [10, 11]]
strbnd       410   408   410      18.70      18.70

# Missing strbnd parameters, zeroing out parameters
# [411, 412, 410] = [[12], [13, 14], [10, 11]]
strbnd       411   412   410      0      0

# Missing strbnd parameters, zeroing out parameters
# [412, 411, 412] = [[13, 14], [12], [13, 14]]
strbnd       412   411   412      0      0

# amoeba09 matching SMARTS from molecule  [['[#6](-[#6](-[#6])(-[H])-[H]):[#6]', [4, 2, 5]]] to SMARTS from parameter file [['[#7]1(:[#6]2:[#6](:[#6](-[#6](-[#6](-[H])(-[H])-[H])(-[H])-[H]):[#6]:1-[H]):[#6](:[#6](:[#6](:[#6]:2-[H])-[H])-[H])-[H])-[H]', [10, 5, 11]]] with tinker type descriptions [[('H', '"3-Ethylindole H2C"'), ('C', '"3-Ethylindole CH2"'), ('H', '"3-Ethylindole H2C"')]]
# [414, 409, 413] = [[16], [9], [15]]
strbnd       414   409   413      18.70      18.70

# Missing strbnd parameters, zeroing out parameters
# [420, 418, 414] = [[22], [20], [16]]
strbnd       420   418   414      0      0

# Missing strbnd parameters, zeroing out parameters
# [421, 416, 415] = [[23], [18], [17]]
strbnd       421   416   415      0      0

# Missing strbnd parameters, zeroing out parameters
# [422, 419, 415] = [[24], [21], [17]]
strbnd       422   419   415      0      0

# amoeba09 matching SMARTS from molecule  [['[#6](-[#6](-[#6])(-[H])-[H]):[#6]', [4, 2, 5]]] to SMARTS from parameter file [['[#7]1(:[#6]2:[#6](:[#6](-[#6](-[#6](-[H])(-[H])-[H])(-[H])-[H]):[#6]:1-[H]):[#6](:[#6](:[#6](:[#6]:2-[H])-[H])-[H])-[H])-[H]', [10, 5, 11]]] with tinker type descriptions [[('H', '"3-Ethylindole H2C"'), ('C', '"3-Ethylindole CH2"'), ('H', '"3-Ethylindole H2C"')]]
# [423, 421, 416] = [[25], [23], [18]]
strbnd       423   421   416      18.70      18.70

# amoeba09 matching SMARTS from molecule  [['[#6](-[#6](-[#6])(-[H])-[H]):[#6]', [4, 2, 5]]] to SMARTS from parameter file [['[#7]1(:[#6]2:[#6](:[#6](-[#6](-[#6](-[H])(-[H])-[H])(-[H])-[H]):[#6]:1-[H]):[#6](:[#6](:[#6](:[#6]:2-[H])-[H])-[H])-[H])-[H]', [10, 5, 11]]] with tinker type descriptions [[('H', '"3-Ethylindole H2C"'), ('C', '"3-Ethylindole CH2"'), ('H', '"3-Ethylindole H2C"')]]
# [423, 422, 419] = [[25], [24], [21]]
strbnd       423   422   419      18.70      18.70

# amoeba09 matching SMARTS from molecule  [['[#6](-[#6](-[#6])(-[H])-[H]):[#6]', [4, 2, 5]]] to SMARTS from parameter file [['[#7]1(:[#6]2:[#6](:[#6](-[#6](-[#6](-[H])(-[H])-[H])(-[H])-[H]):[#6]:1-[H]):[#6](:[#6](:[#6](:[#6]:2-[H])-[H])-[H])-[H])-[H]', [10, 5, 11]]] with tinker type descriptions [[('H', '"3-Ethylindole H2C"'), ('C', '"3-Ethylindole CH2"'), ('H', '"3-Ethylindole H2C"')]]
# [422, 423, 421] = [[24], [25], [23]]
strbnd       422   423   421      18.70      18.70

# amoeba09 matching SMARTS from molecule  [['[#6](-[#6](-[#6])(-[H])-[H]):[#6]', [4, 2, 5]]] to SMARTS from parameter file [['[#7]1(:[#6]2:[#6](:[#6](-[#6](-[#6](-[H])(-[H])-[H])(-[H])-[H]):[#6]:1-[H]):[#6](:[#6](:[#6](:[#6]:2-[H])-[H])-[H])-[H])-[H]', [10, 5, 11]]] with tinker type descriptions [[('H', '"3-Ethylindole H2C"'), ('C', '"3-Ethylindole CH2"'), ('H', '"3-Ethylindole H2C"')]]
# [427, 410, 408] = [[31, 32], [10, 11], [8]]
strbnd       427   410   408      11.60      38.00

# amoeba09 matching SMARTS from molecule  [['[#6](-[#6](-[#6])(-[H])-[H]):[#6]', [4, 2, 5]]] to SMARTS from parameter file [['[#7]1(:[#6]2:[#6](:[#6](-[#6](-[#6](-[H])(-[H])-[H])(-[H])-[H]):[#6]:1-[H]):[#6](:[#6](:[#6](:[#6]:2-[H])-[H])-[H])-[H])-[H]', [10, 5, 11]]] with tinker type descriptions [[('H', '"3-Ethylindole H2C"'), ('C', '"3-Ethylindole CH2"'), ('H', '"3-Ethylindole H2C"')]]
# [430, 413, 409] = [[36], [15], [9]]
strbnd       430   413   409      11.60      38.00

# amoeba09 matching SMARTS from molecule  [['[#6](-[#6](-[#6])(-[H])-[H]):[#6]', [4, 2, 5]]] to SMARTS from parameter file [['[#7]1(:[#6]2:[#6](:[#6](-[#6](-[#6](-[H])(-[H])-[H])(-[H])-[H]):[#6]:1-[H]):[#6](:[#6](:[#6](:[#6]:2-[H])-[H])-[H])-[H])-[H]', [10, 5, 11]]] with tinker type descriptions [[('H', '"3-Ethylindole H2C"'), ('C', '"3-Ethylindole CH2"'), ('H', '"3-Ethylindole H2C"')]]
# [431, 414, 409] = [[37], [16], [9]]
strbnd       431   414   409      11.60      38.00

# amoeba09 matching SMARTS from molecule  [['[#6](-[#6](-[#6])(-[H])-[H]):[#6]', [4, 2, 5]]] to SMARTS from parameter file [['[#7]1(:[#6]2:[#6](:[#6](-[#6](-[#6](-[H])(-[H])-[H])(-[H])-[H]):[#6]:1-[H]):[#6](:[#6](:[#6](:[#6]:2-[H])-[H])-[H])-[H])-[H]', [10, 5, 11]]] with tinker type descriptions [[('H', '"3-Ethylindole H2C"'), ('C', '"3-Ethylindole CH2"'), ('H', '"3-Ethylindole H2C"')]]
# [428, 412, 410] = [[33, 34], [13, 14], [10, 11]]
strbnd       428   412   410      11.60      38.00

# Missing strbnd parameters, zeroing out parameters
# [428, 412, 411] = [[33, 34], [13, 14], [12]]
strbnd       428   412   411      0      0

# amoeba09 matching SMARTS from molecule  [['[#6](-[#6](-[#6])(-[H])-[H]):[#6]', [4, 2, 5]]] to SMARTS from parameter file [['[#7]1(:[#6]2:[#6](:[#6](-[#6](-[#6](-[H])(-[H])-[H])(-[H])-[H]):[#6]:1-[H]):[#6](:[#6](:[#6](:[#6]:2-[H])-[H])-[H])-[H])-[H]', [10, 5, 11]]] with tinker type descriptions [[('H', '"3-Ethylindole H2C"'), ('C', '"3-Ethylindole CH2"'), ('H', '"3-Ethylindole H2C"')]]
# [427, 410, 412] = [[31, 32], [10, 11], [13, 14]]
strbnd       427   410   412      11.60      38.00

# amoeba09 matching SMARTS from molecule  [['[#6](-[#6](-[#6])(-[H])-[H]):[#6]', [4, 2, 5]]] to SMARTS from parameter file [['[#7]1(:[#6]2:[#6](:[#6](-[#6](-[#6](-[H])(-[H])-[H])(-[H])-[H]):[#6]:1-[H]):[#6](:[#6](:[#6](:[#6]:2-[H])-[H])-[H])-[H])-[H]', [10, 5, 11]]] with tinker type descriptions [[('H', '"3-Ethylindole H2C"'), ('C', '"3-Ethylindole CH2"'), ('H', '"3-Ethylindole H2C"')]]
# [432, 418, 414] = [[38], [20], [16]]
strbnd       432   418   414      11.60      38.00

# Missing strbnd parameters, zeroing out parameters
# [433, 419, 415] = [[39], [21], [17]]
strbnd       433   419   415      0      0

# amoeba09 matching SMARTS from molecule  [['[#6](-[#6](-[#6])(-[H])-[H]):[#6]', [4, 2, 5]]] to SMARTS from parameter file [['[#7]1(:[#6]2:[#6](:[#6](-[#6](-[#6](-[H])(-[H])-[H])(-[H])-[H]):[#6]:1-[H]):[#6](:[#6](:[#6](:[#6]:2-[H])-[H])-[H])-[H])-[H]', [10, 5, 11]]] with tinker type descriptions [[('H', '"3-Ethylindole H2C"'), ('C', '"3-Ethylindole CH2"'), ('H', '"3-Ethylindole H2C"')]]
# [434, 421, 416] = [[40], [23], [18]]
strbnd       434   421   416      11.60      38.00

# Missing strbnd parameters, zeroing out parameters
# [430, 413, 417] = [[36], [15], [19]]
strbnd       430   413   417      0      0

# amoeba09 matching SMARTS from molecule  [['[#6](-[#6](-[#6])(-[H])-[H]):[#6]', [4, 2, 5]]] to SMARTS from parameter file [['[#7]1(:[#6]2:[#6](:[#6](-[#6](-[#6](-[H])(-[H])-[H])(-[H])-[H]):[#6]:1-[H]):[#6](:[#6](:[#6](:[#6]:2-[H])-[H])-[H])-[H])-[H]', [10, 5, 11]]] with tinker type descriptions [[('H', '"3-Ethylindole H2C"'), ('C', '"3-Ethylindole CH2"'), ('H', '"3-Ethylindole H2C"')]]
# [431, 414, 418] = [[37], [16], [20]]
strbnd       431   414   418      11.60      38.00

# Missing strbnd parameters, zeroing out parameters
# [432, 418, 420] = [[38], [20], [22]]
strbnd       432   418   420      0      0

# amoeba09 matching SMARTS from molecule  [['[#6](-[#6](-[#6])(-[H])-[H]):[#6]', [4, 2, 5]]] to SMARTS from parameter file [['[#7]1(:[#6]2:[#6](:[#6](-[#6](-[#6](-[H])(-[H])-[H])(-[H])-[H]):[#6]:1-[H]):[#6](:[#6](:[#6](:[#6]:2-[H])-[H])-[H])-[H])-[H]', [10, 5, 11]]] with tinker type descriptions [[('H', '"3-Ethylindole H2C"'), ('C', '"3-Ethylindole CH2"'), ('H', '"3-Ethylindole H2C"')]]
# [433, 419, 422] = [[39], [21], [24]]
strbnd       433   419   422      11.60      38.00

# amoeba09 matching SMARTS from molecule  [['[#6](-[#6](-[#6])(-[H])-[H]):[#6]', [4, 2, 5]]] to SMARTS from parameter file [['[#7]1(:[#6]2:[#6](:[#6](-[#6](-[#6](-[H])(-[H])-[H])(-[H])-[H]):[#6]:1-[H]):[#6](:[#6](:[#6](:[#6]:2-[H])-[H])-[H])-[H])-[H]', [10, 5, 11]]] with tinker type descriptions [[('H', '"3-Ethylindole H2C"'), ('C', '"3-Ethylindole CH2"'), ('H', '"3-Ethylindole H2C"')]]
# [436, 423, 422] = [[42], [25], [24]]
strbnd       436   423   422      11.60      38.00

# amoeba09 matching SMARTS from molecule  [['[#6](-[#6](-[#6])(-[H])-[H]):[#6]', [4, 2, 5]]] to SMARTS from parameter file [['[#7]1(:[#6]2:[#6](:[#6](-[#6](-[#6](-[H])(-[H])-[H])(-[H])-[H]):[#6]:1-[H]):[#6](:[#6](:[#6](:[#6]:2-[H])-[H])-[H])-[H])-[H]', [10, 5, 11]]] with tinker type descriptions [[('H', '"3-Ethylindole H2C"'), ('C', '"3-Ethylindole CH2"'), ('H', '"3-Ethylindole H2C"')]]
# [434, 421, 423] = [[40], [23], [25]]
strbnd       434   421   423      11.60      38.00

# amoeba09 matching SMARTS from molecule  [['[#6](-[#6](-[#6])(-[H])-[H]):[#6]', [4, 2, 5]]] to SMARTS from parameter file [['[#7]1(:[#6]2:[#6](:[#6](-[#6](-[#6](-[H])(-[H])-[H])(-[H])-[H]):[#6]:1-[H]):[#6](:[#6](:[#6](:[#6]:2-[H])-[H])-[H])-[H])-[H]', [10, 5, 11]]] with tinker type descriptions [[('H', '"3-Ethylindole H2C"'), ('C', '"3-Ethylindole CH2"'), ('H', '"3-Ethylindole H2C"')]]
# [435, 422, 423] = [[41], [24], [25]]
strbnd       435   422   423      11.60      38.00

# Missing strbnd parameters, zeroing out parameters
# [424, 416, 421] = [[26], [18], [23]]
strbnd       424   416   421      0      0

# Missing strbnd parameters, zeroing out parameters
# [415, 416, 424] = [[17], [18], [26]]
strbnd       415   416   424      0      0

# amoeba09 matching SMARTS from molecule  [['[#6](-[#6](-[#6])(-[H])-[H]):[#6]', [4, 2, 5]]] to SMARTS from parameter file [['[#7]1(:[#6]2:[#6](:[#6](-[#6](-[#6](-[H])(-[H])-[H])(-[H])-[H]):[#6]:1-[H]):[#6](:[#6](:[#6](:[#6]:2-[H])-[H])-[H])-[H])-[H]', [10, 5, 11]]] with tinker type descriptions [[('H', '"3-Ethylindole H2C"'), ('C', '"3-Ethylindole CH2"'), ('H', '"3-Ethylindole H2C"')]]
# [419, 422, 435] = [[21], [24], [41]]
strbnd       419   422   435      11.50      11.50

# Missing strbnd parameters, zeroing out parameters
# [420, 417, 413] = [[22], [19], [15]]
strbnd       420   417   413      0      0

# Missing strbnd parameters, zeroing out parameters
# [419, 415, 416] = [[21], [17], [18]]
strbnd       419   415   416      0      0

# Missing strbnd parameters, zeroing out parameters
# [418, 420, 417] = [[20], [22], [19]]
strbnd       418   420   417      0      0

# amoeba21 comments=O=C, Oxygen of carbonyl group, Acetic Acid C=O, sp2 carbon, carboxylic ester on benzene OCO, Oxygen of Carboxylic acid (protonated) SMARTS match = [OX1]=[CX3][OH1] [CX3](=O)([OH1])[cccccc] [OX2H1]([C](=O))
# [404, 424, 403] = [[4], [26], [3]]
strbnd 404 424 403 17.7072 -17.7072

# amoeba21 comments=HO, H on Oxygen OCO, Oxygen of Carboxylic acid (protonated) C=O, sp2 carbon, carboxylic ester on benzene SMARTS match = [H][OH1] [OX2H1]([C](=O)) [CX3](=O)([OH1])[cccccc]
# [437, 403, 424] = [[43], [3], [26]]
strbnd 437 403 424 31.0755 31.0755

# amoeba21 comments=HCH3, H on sp3 carbon, -CH3 C32, sp3 carbon with 2 Hydrogens HCH3, H on sp3 carbon, -CH3 SMARTS match = [H][CH2] [CX4H2] [H][CH2]
# [426, 407, 426] = [[29, 30], [7], [29, 30]]
strbnd 426 407 426 5.7126 5.7126

# amoeba09 matching SMARTS from molecule  [['[#6]-[#7]-[H]', [1, 2]]] to SMARTS from parameter file [['[#6](-[#6]1:[#6](:[#6](:[#6](:[#6](:[#6]:1-[H])-[H])-[H])-[H])-[H])(-[#6](-[H])(-[H])-[H])(-[H])-[H]', [12, 3]]] with tinker type descriptions [[('C', '"NMeAcetamide C=O"'), ('N', '"NMeAcetamide N"')]]
# [405, 411] = [[5], [12]]
opbend       405   411    0    0           107.90

# amoeba09 matching SMARTS from molecule  [['[#6]-[#7]-[H]', [1, 2]]] to SMARTS from parameter file [['[#6](-[#6]1:[#6](:[#6](:[#6](:[#6](:[#6]:1-[H])-[H])-[H])-[H])-[H])(-[#6](-[H])(-[H])-[H])(-[H])-[H]', [12, 3]]] with tinker type descriptions [[('C', '"NMeAcetamide C=O"'), ('N', '"NMeAcetamide N"')]]
# [405, 415] = [[5], [17]]
opbend       405   415    0    0           107.90

# amoeba09 matching SMARTS from molecule  [['[#6](-[#6](:[#6]):[#6])=[#8]', [1, 2]]] to SMARTS from parameter file [['[#6](-[#6]1:[#6](:[#6](:[#6](:[#6](:[#6]:1-[H])-[H])-[H])-[H])-[H])(-[#6](-[H])(-[H])-[H])(-[H])-[H]', [12, 3]]] with tinker type descriptions [[('C', '"3-Formylindole C=O"'), ('C', '"3-Formylindole C3"')]]
# [416, 424] = [[18], [26]]
opbend       416   424    0    0            42.40

# amoeba09 matching SMARTS from molecule  [['[#6]-[#7]-[H]', [1, 2]]] to SMARTS from parameter file [['[#6](-[#6]1:[#6](:[#6](:[#6](:[#6](:[#6]:1-[H])-[H])-[H])-[H])-[H])(-[#6](-[H])(-[H])-[H])(-[H])-[H]', [12, 3]]] with tinker type descriptions [[('C', '"NMeAcetamide C=O"'), ('N', '"NMeAcetamide N"')]]
# [411, 405] = [[12], [5]]
opbend       411   405    0    0            12.90

# amoeba09 matching SMARTS from molecule  [['[#6]-[#7]-[H]', [1, 2]]] to SMARTS from parameter file [['[#6](-[#6]1:[#6](:[#6](:[#6](:[#6](:[#6]:1-[H])-[H])-[H])-[H])-[H])(-[#6](-[H])(-[H])-[H])(-[H])-[H]', [12, 3]]] with tinker type descriptions [[('C', '"NMeAcetamide C=O"'), ('N', '"NMeAcetamide N"')]]
# [415, 405] = [[17], [5]]
opbend       415   405    0    0            12.90

# amoeba09 matching SMARTS from molecule  [['[#6]-[#7]-[H]', [3, 2]]] to SMARTS from parameter file [['[#6](-[#6]1:[#6](:[#6](:[#6](:[#6](:[#6]:1-[H])-[H])-[H])-[H])-[H])(-[#6](-[H])(-[H])-[H])(-[H])-[H]', [12, 3]]] with tinker type descriptions [[('H', '"NMeFormamide HN"'), ('N', '"NMeFormamide N"')]]
# [429, 405] = [[35], [5]]
opbend       429   405    0    0             5.80

# amoeba09 matching SMARTS from molecule  [['[#6](-[#6](-[#6])(-[H])-[H])(:[#6]):[#6]', [1, 2]]] to SMARTS from parameter file [['[#6](-[#6]1:[#6](:[#6](:[#6](:[#6](:[#6]:1-[H])-[H])-[H])-[H])-[H])(-[#6](-[H])(-[H])-[H])(-[H])-[H]', [12, 3]]] with tinker type descriptions [[('C', '"Ethylbenzene C1-CH2"'), ('C', '"Ethylbenzene CH2"')]]
# [406, 408] = [[6], [8]]
opbend       406   408    0    0            14.40

# amoeba09 matching SMARTS from molecule  [['[#6](-[#6](-[#6])(-[H])-[H])(:[#6]):[#6]', [1, 2]]] to SMARTS from parameter file [['[#6](-[#6]1:[#6](:[#6](:[#6](:[#6](:[#6]:1-[H])-[H])-[H])-[H])-[H])(-[#6](-[H])(-[H])-[H])(-[H])-[H]', [12, 3]]] with tinker type descriptions [[('C', '"Ethylbenzene C1-CH2"'), ('C', '"Ethylbenzene CH2"')]]
# [407, 409] = [[7], [9]]
opbend       407   409    0    0            14.40

# amoeba09 matching SMARTS from molecule  [['[#6](-[#6](-[#6])(-[H])-[H])(:[#6](:[#6])-[H]):[#6]', [9, 1]]] to SMARTS from parameter file [['[#6](-[#6]1:[#6](:[#6](:[#6](:[#6](:[#6]:1-[H])-[H])-[H])-[H])-[H])(-[#6](-[H])(-[H])-[H])(-[H])-[H]', [12, 3]]] with tinker type descriptions [[('C', '"Ethylbenzene C2"'), ('C', '"Ethylbenzene C1-CH2"')]]
# [408, 410] = [[8], [10, 11]]
opbend       408   410    0    0            14.40

# amoeba09 matching SMARTS from molecule  [['[#6](-[#6](-[#6])(-[H])-[H])(:[#6](:[#6])-[H]):[#6]', [9, 1]]] to SMARTS from parameter file [['[#6](-[#6]1:[#6](:[#6](:[#6](:[#6](:[#6]:1-[H])-[H])-[H])-[H])-[H])(-[#6](-[H])(-[H])-[H])(-[H])-[H]', [12, 3]]] with tinker type descriptions [[('C', '"Ethylbenzene C2"'), ('C', '"Ethylbenzene C1-CH2"')]]
# [410, 408] = [[10, 11], [8]]
opbend       410   408    0    0            14.40

# amoeba09 matching SMARTS from molecule  [['[#6](-[#6](-[#6])(-[H])-[H])(:[#6](:[#6])-[H]):[#6]', [9, 1]]] to SMARTS from parameter file [['[#6](-[#6]1:[#6](:[#6](:[#6](:[#6](:[#6]:1-[H])-[H])-[H])-[H])-[H])(-[#6](-[H])(-[H])-[H])(-[H])-[H]', [12, 3]]] with tinker type descriptions [[('C', '"Ethylbenzene C2"'), ('C', '"Ethylbenzene C1-CH2"')]]
# [409, 413] = [[9], [15]]
opbend       409   413    0    0            14.40

# amoeba09 matching SMARTS from molecule  [['[#6](-[#6](-[#6])(-[H])-[H])(:[#6](:[#6])-[H]):[#6]', [9, 1]]] to SMARTS from parameter file [['[#6](-[#6]1:[#6](:[#6](:[#6](:[#6](:[#6]:1-[H])-[H])-[H])-[H])-[H])(-[#6](-[H])(-[H])-[H])(-[H])-[H]', [12, 3]]] with tinker type descriptions [[('C', '"Ethylbenzene C2"'), ('C', '"Ethylbenzene C1-CH2"')]]
# [413, 409] = [[15], [9]]
opbend       413   409    0    0            14.40

# amoeba09 matching SMARTS from molecule  [['[#6](-[#6](-[#6])(-[H])-[H])(:[#6]):[#6](:[#6])-[H]', [6, 1]]] to SMARTS from parameter file [['[#6](-[#6]1:[#6](:[#6](:[#6](:[#6](:[#6]:1-[H])-[H])-[H])-[H])-[H])(-[#6](-[H])(-[H])-[H])(-[H])-[H]', [12, 3]]] with tinker type descriptions [[('C', '"Ethylbenzene C2"'), ('C', '"Ethylbenzene C1-CH2"')]]
# [409, 414] = [[9], [16]]
opbend       409   414    0    0            14.40

# amoeba09 matching SMARTS from molecule  [['[#6](-[#6](-[#6])(-[H])-[H])(:[#6]):[#6](:[#6])-[H]', [6, 1]]] to SMARTS from parameter file [['[#6](-[#6]1:[#6](:[#6](:[#6](:[#6](:[#6]:1-[H])-[H])-[H])-[H])-[H])(-[#6](-[H])(-[H])-[H])(-[H])-[H]', [12, 3]]] with tinker type descriptions [[('C', '"Ethylbenzene C2"'), ('C', '"Ethylbenzene C1-CH2"')]]
# [414, 409] = [[16], [9]]
opbend       414   409    0    0            14.40

# amoeba09 matching SMARTS from molecule  [['[#6](:[#6](-[#6]):[#6])(:[#6](:[#6])-[H])-[H]', [5, 1]]] to SMARTS from parameter file [['[#6](-[#6]1:[#6](:[#6](:[#6](:[#6](:[#6]:1-[H])-[H])-[H])-[H])-[H])(-[#6](-[H])(-[H])-[H])(-[H])-[H]', [12, 3]]] with tinker type descriptions [[('C', '"Ethylbenzene C3"'), ('C', '"Ethylbenzene C2"')]]
# [410, 412] = [[10, 11], [13, 14]]
opbend       410   412    0    0            14.40

# amoeba09 matching SMARTS from molecule  [['[#6](:[#6](-[#6]):[#6])(:[#6](:[#6])-[H])-[H]', [5, 1]]] to SMARTS from parameter file [['[#6](-[#6]1:[#6](:[#6](:[#6](:[#6](:[#6]:1-[H])-[H])-[H])-[H])-[H])(-[#6](-[H])(-[H])-[H])(-[H])-[H]', [12, 3]]] with tinker type descriptions [[('C', '"Ethylbenzene C3"'), ('C', '"Ethylbenzene C2"')]]
# [412, 410] = [[13, 14], [10, 11]]
opbend       412   410    0    0            14.40

# amoeba09 matching SMARTS from molecule  [['[#6]1(:[#6](-[#6]):[#6]:[#6]:[#6]:[#6]:1-[H])-[H]', [5, 6]]] to SMARTS from parameter file [['[#6](-[#6]1:[#6](:[#6](:[#6](:[#6](:[#6]:1-[H])-[H])-[H])-[H])-[H])(-[#6](-[H])(-[H])-[H])(-[H])-[H]', [12, 3]]] with tinker type descriptions [[('C', '"p-Cresol C3"'), ('C', '"p-Cresol C4-OH"')]]
# [411, 412] = [[12], [13, 14]]
opbend       411   412    0    0            14.40

# amoeba09 matching SMARTS from molecule  [['[#6]1(:[#6](-[#6]):[#6]:[#6]:[#6]:[#6]:1-[H])-[H]', [5, 6]]] to SMARTS from parameter file [['[#6](-[#6]1:[#6](:[#6](:[#6](:[#6](:[#6]:1-[H])-[H])-[H])-[H])-[H])(-[#6](-[H])(-[H])-[H])(-[H])-[H]', [12, 3]]] with tinker type descriptions [[('C', '"p-Cresol C3"'), ('C', '"p-Cresol C4-OH"')]]
# [412, 411] = [[13, 14], [12]]
opbend       412   411    0    0            14.40

# amoeba09 matching SMARTS from molecule  [['[#6](:[#6](-[#6]):[#6])(:[#6]:[#6])-[H]', [5, 1]]] to SMARTS from parameter file [['[#6](-[#6]1:[#6](:[#6](:[#6](:[#6](:[#6]:1-[H])-[H])-[H])-[H])-[H])(-[#6](-[H])(-[H])-[H])(-[H])-[H]', [12, 3]]] with tinker type descriptions [[('C', '"Ethylbenzene C3"'), ('C', '"Ethylbenzene C2"')]]
# [413, 417] = [[15], [19]]
opbend       413   417    0    0            14.40

# amoeba09 matching SMARTS from molecule  [['[#6](:[#6](-[#6]):[#6])(:[#6]:[#6])-[H]', [5, 1]]] to SMARTS from parameter file [['[#6](-[#6]1:[#6](:[#6](:[#6](:[#6](:[#6]:1-[H])-[H])-[H])-[H])-[H])(-[#6](-[H])(-[H])-[H])(-[H])-[H]', [12, 3]]] with tinker type descriptions [[('C', '"Ethylbenzene C3"'), ('C', '"Ethylbenzene C2"')]]
# [417, 413] = [[19], [15]]
opbend       417   413    0    0            14.40

# amoeba09 matching SMARTS from molecule  [['[#6](:[#6](-[#6]):[#6])(:[#6](:[#6])-[H])-[H]', [5, 1]]] to SMARTS from parameter file [['[#6](-[#6]1:[#6](:[#6](:[#6](:[#6](:[#6]:1-[H])-[H])-[H])-[H])-[H])(-[#6](-[H])(-[H])-[H])(-[H])-[H]', [12, 3]]] with tinker type descriptions [[('C', '"Ethylbenzene C3"'), ('C', '"Ethylbenzene C2"')]]
# [414, 418] = [[16], [20]]
opbend       414   418    0    0            14.40

# amoeba09 matching SMARTS from molecule  [['[#6](:[#6](-[#6]):[#6])(:[#6](:[#6])-[H])-[H]', [5, 1]]] to SMARTS from parameter file [['[#6](-[#6]1:[#6](:[#6](:[#6](:[#6](:[#6]:1-[H])-[H])-[H])-[H])-[H])(-[#6](-[H])(-[H])-[H])(-[H])-[H]', [12, 3]]] with tinker type descriptions [[('C', '"Ethylbenzene C3"'), ('C', '"Ethylbenzene C2"')]]
# [418, 414] = [[20], [16]]
opbend       418   414    0    0            14.40

# amoeba09 matching SMARTS from molecule  [['[#6](:[#6](-[#6]):[#6]):[#6]', [2, 4]]] to SMARTS from parameter file [['[#6](-[#6]1:[#6](:[#6](:[#6](:[#6](:[#6]:1-[H])-[H])-[H])-[H])-[H])(-[#6](-[H])(-[H])-[H])(-[H])-[H]', [12, 3]]] with tinker type descriptions [[('C', '"Ethylbenzene C1-CH2"'), ('C', '"Ethylbenzene C2"')]]
# [415, 416] = [[17], [18]]
opbend       415   416    0    0            14.40

# amoeba09 matching SMARTS from molecule  [['[#6](:[#6](-[#6]):[#6]):[#6]', [2, 4]]] to SMARTS from parameter file [['[#6](-[#6]1:[#6](:[#6](:[#6](:[#6](:[#6]:1-[H])-[H])-[H])-[H])-[H])(-[#6](-[H])(-[H])-[H])(-[H])-[H]', [12, 3]]] with tinker type descriptions [[('C', '"Ethylbenzene C1-CH2"'), ('C', '"Ethylbenzene C2"')]]
# [416, 415] = [[18], [17]]
opbend       416   415    0    0            14.40

# amoeba09 matching SMARTS from molecule  [['[#6](:[#6]:[#6])(:[#6])-[H]', [2, 3]]] to SMARTS from parameter file [['[#6](-[#6]1:[#6](:[#6](:[#6](:[#6](:[#6]:1-[H])-[H])-[H])-[H])-[H])(-[#6](-[H])(-[H])-[H])(-[H])-[H]', [12, 3]]] with tinker type descriptions [[('C', '"Ethylbenzene C1-CH2"'), ('C', '"Ethylbenzene C2"')]]
# [415, 419] = [[17], [21]]
opbend       415   419    0    0            14.40

# amoeba09 matching SMARTS from molecule  [['[#6](:[#6]:[#6])(:[#6])-[H]', [2, 3]]] to SMARTS from parameter file [['[#6](-[#6]1:[#6](:[#6](:[#6](:[#6](:[#6]:1-[H])-[H])-[H])-[H])-[H])(-[#6](-[H])(-[H])-[H])(-[H])-[H]', [12, 3]]] with tinker type descriptions [[('C', '"Ethylbenzene C1-CH2"'), ('C', '"Ethylbenzene C2"')]]
# [419, 415] = [[21], [17]]
opbend       419   415    0    0            14.40

# amoeba09 matching SMARTS from molecule  [['[#6](:[#6](-[#6]):[#6])(:[#6])-[H]', [1, 2]]] to SMARTS from parameter file [['[#6](-[#6]1:[#6](:[#6](:[#6](:[#6](:[#6]:1-[H])-[H])-[H])-[H])-[H])(-[#6](-[H])(-[H])-[H])(-[H])-[H]', [12, 3]]] with tinker type descriptions [[('C', '"Ethylbenzene C2"'), ('C', '"Ethylbenzene C1-CH2"')]]
# [416, 421] = [[18], [23]]
opbend       416   421    0    0            14.40

# amoeba09 matching SMARTS from molecule  [['[#6](:[#6](-[#6]):[#6])(:[#6])-[H]', [1, 2]]] to SMARTS from parameter file [['[#6](-[#6]1:[#6](:[#6](:[#6](:[#6](:[#6]:1-[H])-[H])-[H])-[H])-[H])(-[#6](-[H])(-[H])-[H])(-[H])-[H]', [12, 3]]] with tinker type descriptions [[('C', '"Ethylbenzene C2"'), ('C', '"Ethylbenzene C1-CH2"')]]
# [421, 416] = [[23], [18]]
opbend       421   416    0    0            14.40

# amoeba09 matching SMARTS from molecule  [['[#6]1(:[#6](-[#6]):[#6]:[#6]:[#6]:[#6]:1)-[H]', [6, 5]]] to SMARTS from parameter file [['[#6](-[#6]1:[#6](:[#6](:[#6](:[#6](:[#6]:1-[H])-[H])-[H])-[H])-[H])(-[#6](-[H])(-[H])-[H])(-[H])-[H]', [12, 3]]] with tinker type descriptions [[('C', '"Ethylbenzene C4"'), ('C', '"Ethylbenzene C3"')]]
# [417, 420] = [[19], [22]]
opbend       417   420    0    0            14.40

# amoeba09 matching SMARTS from molecule  [['[#6]1(:[#6](-[#6]):[#6]:[#6]:[#6]:[#6]:1)-[H]', [6, 5]]] to SMARTS from parameter file [['[#6](-[#6]1:[#6](:[#6](:[#6](:[#6](:[#6]:1-[H])-[H])-[H])-[H])-[H])(-[#6](-[H])(-[H])-[H])(-[H])-[H]', [12, 3]]] with tinker type descriptions [[('C', '"Ethylbenzene C4"'), ('C', '"Ethylbenzene C3"')]]
# [420, 417] = [[22], [19]]
opbend       420   417    0    0            14.40

# amoeba09 matching SMARTS from molecule  [['[#6]1(:[#6](-[#6]):[#6]:[#6]:[#6]:[#6]:1-[H])-[H]', [6, 7]]] to SMARTS from parameter file [['[#6](-[#6]1:[#6](:[#6](:[#6](:[#6](:[#6]:1-[H])-[H])-[H])-[H])-[H])(-[#6](-[H])(-[H])-[H])(-[H])-[H]', [12, 3]]] with tinker type descriptions [[('C', '"p-Cresol C4-OH"'), ('C', '"p-Cresol C3"')]]
# [418, 420] = [[20], [22]]
opbend       418   420    0    0            14.40

# amoeba09 matching SMARTS from molecule  [['[#6]1(:[#6](-[#6]):[#6]:[#6]:[#6]:[#6]:1-[H])-[H]', [6, 7]]] to SMARTS from parameter file [['[#6](-[#6]1:[#6](:[#6](:[#6](:[#6](:[#6]:1-[H])-[H])-[H])-[H])-[H])(-[#6](-[H])(-[H])-[H])(-[H])-[H]', [12, 3]]] with tinker type descriptions [[('C', '"p-Cresol C4-OH"'), ('C', '"p-Cresol C3"')]]
# [420, 418] = [[22], [20]]
opbend       420   418    0    0            14.40

# amoeba09 matching SMARTS from molecule  [['[#6](:[#6](-[#6]):[#6])(:[#6](:[#6])-[H])-[H]', [5, 1]]] to SMARTS from parameter file [['[#6](-[#6]1:[#6](:[#6](:[#6](:[#6](:[#6]:1-[H])-[H])-[H])-[H])-[H])(-[#6](-[H])(-[H])-[H])(-[H])-[H]', [12, 3]]] with tinker type descriptions [[('C', '"Ethylbenzene C3"'), ('C', '"Ethylbenzene C2"')]]
# [421, 423] = [[23], [25]]
opbend       421   423    0    0            14.40

# amoeba09 matching SMARTS from molecule  [['[#6](:[#6](-[#6]):[#6])(:[#6](:[#6])-[H])-[H]', [5, 1]]] to SMARTS from parameter file [['[#6](-[#6]1:[#6](:[#6](:[#6](:[#6](:[#6]:1-[H])-[H])-[H])-[H])-[H])(-[#6](-[H])(-[H])-[H])(-[H])-[H]', [12, 3]]] with tinker type descriptions [[('C', '"Ethylbenzene C3"'), ('C', '"Ethylbenzene C2"')]]
# [423, 421] = [[25], [23]]
opbend       423   421    0    0            14.40

# amoeba09 matching SMARTS from molecule  [['[#6](-[#6](-[#6])(-[H])-[H])(:[#6](:[#6])-[H]):[#6]', [8, 6]]] to SMARTS from parameter file [['[#6](-[#6]1:[#6](:[#6](:[#6](:[#6](:[#6]:1-[H])-[H])-[H])-[H])-[H])(-[#6](-[H])(-[H])-[H])(-[H])-[H]', [12, 3]]] with tinker type descriptions [[('H', '"Ethylbenzene H2"'), ('C', '"Ethylbenzene C2"')]]
# [427, 410] = [[31, 32], [10, 11]]
opbend       427   410    0    0            15.10

# amoeba09 matching SMARTS from molecule  [['[#6](:[#6])(:[#6])-[H]', [4, 1]]] to SMARTS from parameter file [['[#6](-[#6]1:[#6](:[#6](:[#6](:[#6](:[#6]:1-[H])-[H])-[H])-[H])-[H])(-[#6](-[H])(-[H])-[H])(-[H])-[H]', [12, 3]]] with tinker type descriptions [[('H', '"Ethylbenzene H2"'), ('C', '"Ethylbenzene C2"')]]
# [428, 412] = [[33, 34], [13, 14]]
opbend       428   412    0    0            15.10

# amoeba09 matching SMARTS from molecule  [['[#6](-[#6](-[#6])(-[H])-[H])(:[#6](:[#6])-[H]):[#6]', [8, 6]]] to SMARTS from parameter file [['[#6](-[#6]1:[#6](:[#6](:[#6](:[#6](:[#6]:1-[H])-[H])-[H])-[H])-[H])(-[#6](-[H])(-[H])-[H])(-[H])-[H]', [12, 3]]] with tinker type descriptions [[('H', '"Ethylbenzene H2"'), ('C', '"Ethylbenzene C2"')]]
# [430, 413] = [[36], [15]]
opbend       430   413    0    0            15.10

# amoeba09 matching SMARTS from molecule  [['[#6](-[#6](-[#6])(-[H])-[H])(:[#6](:[#6])-[H]):[#6]', [8, 6]]] to SMARTS from parameter file [['[#6](-[#6]1:[#6](:[#6](:[#6](:[#6](:[#6]:1-[H])-[H])-[H])-[H])-[H])(-[#6](-[H])(-[H])-[H])(-[H])-[H]', [12, 3]]] with tinker type descriptions [[('H', '"Ethylbenzene H2"'), ('C', '"Ethylbenzene C2"')]]
# [431, 414] = [[37], [16]]
opbend       431   414    0    0            15.10

# amoeba09 matching SMARTS from molecule  [['[#6](:[#6])(:[#6])-[H]', [4, 1]]] to SMARTS from parameter file [['[#6](-[#6]1:[#6](:[#6](:[#6](:[#6](:[#6]:1-[H])-[H])-[H])-[H])-[H])(-[#6](-[H])(-[H])-[H])(-[H])-[H]', [12, 3]]] with tinker type descriptions [[('H', '"Ethylbenzene H2"'), ('C', '"Ethylbenzene C2"')]]
# [432, 418] = [[38], [20]]
opbend       432   418    0    0            15.10

# amoeba09 matching SMARTS from molecule  [['[#6](:[#6])(:[#6])-[H]', [4, 1]]] to SMARTS from parameter file [['[#6](-[#6]1:[#6](:[#6](:[#6](:[#6](:[#6]:1-[H])-[H])-[H])-[H])-[H])(-[#6](-[H])(-[H])-[H])(-[H])-[H]', [12, 3]]] with tinker type descriptions [[('H', '"Ethylbenzene H2"'), ('C', '"Ethylbenzene C2"')]]
# [433, 419] = [[39], [21]]
opbend       433   419    0    0            15.10

# amoeba09 matching SMARTS from molecule  [['[#6](:[#6])(:[#6])-[H]', [4, 1]]] to SMARTS from parameter file [['[#6](-[#6]1:[#6](:[#6](:[#6](:[#6](:[#6]:1-[H])-[H])-[H])-[H])-[H])(-[#6](-[H])(-[H])-[H])(-[H])-[H]', [12, 3]]] with tinker type descriptions [[('H', '"Ethylbenzene H2"'), ('C', '"Ethylbenzene C2"')]]
# [434, 421] = [[40], [23]]
opbend       434   421    0    0            15.10

# amoeba09 matching SMARTS from molecule  [['[#6](:[#6])(:[#6])-[H]', [4, 1]]] to SMARTS from parameter file [['[#6](-[#6]1:[#6](:[#6](:[#6](:[#6](:[#6]:1-[H])-[H])-[H])-[H])-[H])(-[#6](-[H])(-[H])-[H])(-[H])-[H]', [12, 3]]] with tinker type descriptions [[('H', '"Ethylbenzene H2"'), ('C', '"Ethylbenzene C2"')]]
# [435, 422] = [[41], [24]]
opbend       435   422    0    0            15.10

# amoeba09 matching SMARTS from molecule  [['[#6](-[#6](:[#6]):[#6])=[#8]', [1, 2]]] to SMARTS from parameter file [['[#6](-[#6]1:[#6](:[#6](:[#6](:[#6](:[#6]:1-[H])-[H])-[H])-[H])-[H])(-[#6](-[H])(-[H])-[H])(-[H])-[H]', [12, 3]]] with tinker type descriptions [[('C', '"3-Formylindole C=O"'), ('C', '"3-Formylindole C3"')]]
# [424, 416] = [[26], [18]]
opbend       424   416    0    0            14.40

# amoeba09 matching SMARTS from molecule  [['[#6](:[#6](:[#6])-[H])(:[#6])-[H]', [2, 3]]] to SMARTS from parameter file [['[#6](-[#6]1:[#6](:[#6](:[#6](:[#6](:[#6]:1-[H])-[H])-[H])-[H])-[H])(-[#6](-[H])(-[H])-[H])(-[H])-[H]', [12, 3]]] with tinker type descriptions [[('C', '"3-Ethylindole C5"'), ('C', '"3-Ethylindole C6"')]]
# [419, 422] = [[21], [24]]
opbend       419   422    0    0            14.40

# amoeba09 matching SMARTS from molecule  [['[#6](:[#6](:[#6])-[H])(:[#6])-[H]', [2, 3]]] to SMARTS from parameter file [['[#6](-[#6]1:[#6](:[#6](:[#6](:[#6](:[#6]:1-[H])-[H])-[H])-[H])-[H])(-[#6](-[H])(-[H])-[H])(-[H])-[H]', [12, 3]]] with tinker type descriptions [[('C', '"3-Ethylindole C5"'), ('C', '"3-Ethylindole C6"')]]
# [422, 419] = [[24], [21]]
opbend       422   419    0    0            14.40

# amoeba09 matching SMARTS from molecule  [['[#6](:[#6](:[#6])-[H])(:[#6](:[#6])-[H])-[H]', [1, 2]]] to SMARTS from parameter file [['[#6](-[#6]1:[#6](:[#6](:[#6](:[#6](:[#6]:1-[H])-[H])-[H])-[H])-[H])(-[#6](-[H])(-[H])-[H])(-[H])-[H]', [12, 3]]] with tinker type descriptions [[('C', '"3-Ethylindole C5"'), ('C', '"3-Ethylindole C6"')]]
# [422, 423] = [[24], [25]]
opbend       422   423    0    0            14.40

# amoeba09 matching SMARTS from molecule  [['[#6](:[#6](:[#6])-[H])(:[#6](:[#6])-[H])-[H]', [1, 2]]] to SMARTS from parameter file [['[#6](-[#6]1:[#6](:[#6](:[#6](:[#6](:[#6]:1-[H])-[H])-[H])-[H])-[H])(-[#6](-[H])(-[H])-[H])(-[H])-[H]', [12, 3]]] with tinker type descriptions [[('C', '"3-Ethylindole C5"'), ('C', '"3-Ethylindole C6"')]]
# [423, 422] = [[25], [24]]
opbend       423   422    0    0            14.40

# amoeba21 comments=C=O, sp2 carbon, carboxylic ester OCO, Oxygen of Carboxylic acid (protonated) SMARTS match = [CX3](=O)([OH1]) [OX2H1]([C](=O))
# [403, 424] = [[3], [26]]
opbend 403 424 0 0 116.1422

# amoeba21 comments=C=O, sp2 carbon, carboxylic ester O=C, Oxygen of carbonyl group, Acetic Acid SMARTS match = [CX3](=O)([OH1]) [OX1]=[CX3][OH1]
# [404, 424] = [[4], [26]]
opbend 404 424 0 0 117.7066

# amoeba21 comments=HC, H on aromatic carbon car, SMARTS match = [H][c] [c]
# [436, 423] = [[42], [25]]
opbend 436 423 0 0 72.8135

# amoeba09 matching SMARTS from molecule  [['[*]~[*]', [1, 2]]] to SMARTS from parameter file [['[#6](-[#6]1:[#6](:[#6](:[#6](:[#6](:[#6]:1-[H])-[H])-[H])-[H])-[H])(-[#6](-[H])(-[H])-[H])(-[H])-[H]', [12, 3]]] with tinker type descriptions [[('C', '"Alkane CH3-"'), ('H', '"Alkane H3C-"')]]
# WARNING DEFAULT MM3 OPBEND VALUES USED 
# [401, 417] = [[1], [19]]
opbend 401 417 0 0 14.39

# amoeba09 matching SMARTS from molecule  [['[*]~[*]', [1, 2]]] to SMARTS from parameter file [['[#6](-[#6]1:[#6](:[#6](:[#6](:[#6](:[#6]:1-[H])-[H])-[H])-[H])-[H])(-[#6](-[H])(-[H])-[H])(-[H])-[H]', [12, 3]]] with tinker type descriptions [[('C', '"Alkane CH3-"'), ('H', '"Alkane H3C-"')]]
# WARNING DEFAULT MM3 OPBEND VALUES USED 
# [402, 420] = [[2], [22]]
opbend 402 420 0 0 14.39

# Ring bond detected for missing torsion
# Transferring from ['Benzene C', 'Benzene C', 'Benzene C', 'Benzene C']
# [409, 413, 417, 401] = [[9], [15], [19], [1]]
torsion 409 413 417 401 -0.67 0.0 1 6.287 180.0 2 0 0.0 3

# Ring bond detected for missing torsion
# Transferring from ['Benzene HC', 'Benzene C', 'Benzene C', 'Benzene C']
# [430, 413, 417, 401] = [[36], [15], [19], [1]]
torsion 430 413 417 401 0.55 0.0 1 6.187 180.0 2 -0.55 0.0 3

# Ring bond detected for missing torsion
# Transferring from ['Benzene C', 'Benzene C', 'Benzene C', 'Benzene C']
# [402, 420, 417, 401] = [[2], [22], [19], [1]]
torsion 402 420 417 401 -0.67 0.0 1 6.287 180.0 2 0 0.0 3

# Ring bond detected for missing torsion
# Transferring from ['Benzene C', 'Benzene C', 'Benzene C', 'Benzene C']
# [418, 420, 417, 401] = [[20], [22], [19], [1]]
torsion 418 420 417 401 -0.67 0.0 1 6.287 180.0 2 0 0.0 3

# Ring bond detected for missing torsion
# Transferring from ['Benzene C', 'Benzene C', 'Benzene C', 'Benzene C']
# [413, 417, 420, 402] = [[15], [19], [22], [2]]
torsion 413 417 420 402 -0.67 0.0 1 6.287 180.0 2 0 0.0 3

# Ring bond detected for missing torsion
# Transferring from ['Benzene C', 'Benzene C', 'Benzene C', 'Benzene C']
# [414, 418, 420, 402] = [[16], [20], [22], [2]]
torsion 414 418 420 402 -0.67 0.0 1 6.287 180.0 2 0 0.0 3

# Ring bond detected for missing torsion
# Transferring from ['Benzene HC', 'Benzene C', 'Benzene C', 'Benzene C']
# [432, 418, 420, 402] = [[38], [20], [22], [2]]
torsion 432 418 420 402 0.55 0.0 1 6.187 180.0 2 -0.55 0.0 3

# amoeba09 matching SMARTS from molecule  [['[*]~[*]~[*]~[*]', [1, 2, 3, 4]]] to SMARTS from parameter file [['[#6](-[H])(-[H])(-[H])-[#6](-[H])(-[H])(-[H])', [2, 1, 5, 6]]] with tinker type descriptions [[('H', '"Alkane H3C-"'), ('C', '"Alkane CH3-"'), ('C', '"Alkane CH3-"'), ('H', '"Alkane H3C-"')]]
# Missing torsion parameters, will attempt to fit parameters
# [415, 416, 424, 403] = [[17], [18], [26], [3]]
# Fitted from Fragment  SMARTS [#6]1(:[#6](-[#6](-[#8]-[H])=[#8]):[#6](:[#6](:[#6](:[#6]:1-[H])-[H])-[H])-[H])-[#7](-[H])-[H] torsion atom indexes = 0,1,2,3 with smarts torsion indices 1,2,3,4 from fragment 18_26_Index_0.mol
# Torsion 415 416 424 403 RMSD(MM2,QM) 0.7777815869847168 RelativeRMSD(MM2,QM) 0.10626962867335228
# torsion % [#6]1(:[#6](-[#6](-[#8]-[H])=[#8]):[#6](:[#6](:[#6](:[#6]:1-[H])-[H])-[H])-[H])-[#7](-[H])-[H] % 1,2,3,4 % -0.478,1.402,-0.137
torsion 415 416 424 403 -0.478 0.0 1 1.402 180.0 2 -0.137 0.0 3

# amoeba09 matching SMARTS from molecule  [['[*]~[*]~[*]~[*]', [1, 2, 3, 4]]] to SMARTS from parameter file [['[#6](-[H])(-[H])(-[H])-[#6](-[H])(-[H])(-[H])', [2, 1, 5, 6]]] with tinker type descriptions [[('H', '"Alkane H3C-"'), ('C', '"Alkane CH3-"'), ('C', '"Alkane CH3-"'), ('H', '"Alkane H3C-"')]]
# Missing torsion parameters, will attempt to fit parameters
# [421, 416, 424, 403] = [[23], [18], [26], [3]]
# Fitted from Fragment  SMARTS [#6]1(:[#6](-[#6](-[#8]-[H])=[#8]):[#6](:[#6](:[#6](:[#6]:1-[H])-[H])-[H])-[H])-[#7](-[H])-[H] torsion atom indexes = 4,1,2,3 with smarts torsion indices 7,2,3,4 from fragment 18_26_Index_0.mol
# Torsion 421 416 424 403 RMSD(MM2,QM) 0.7777815869847168 RelativeRMSD(MM2,QM) 0.10626962867335228
# torsion % [#6]1(:[#6](-[#6](-[#8]-[H])=[#8]):[#6](:[#6](:[#6](:[#6]:1-[H])-[H])-[H])-[H])-[#7](-[H])-[H] % 7,2,3,4 % 0.147,1.511,-0.088
torsion 421 416 424 403 0.147 0.0 1 1.511 180.0 2 -0.088 0.0 3

# Ring bond detected for missing torsion
# Transferring from ['Benzene C', 'Benzene C', 'Benzene C', 'Benzene C']
# [410, 412, 411, 405] = [[10, 11], [13, 14], [12], [5]]
torsion 410 412 411 405 -0.67 0.0 1 6.287 180.0 2 0 0.0 3

# Ring bond detected for missing torsion
# Transferring from ['Benzene HC', 'Benzene C', 'Benzene C', 'Benzene C']
# [428, 412, 411, 405] = [[33, 34], [13, 14], [12], [5]]
torsion 428 412 411 405 0.55 0.0 1 6.187 180.0 2 -0.55 0.0 3

# Ring bond detected for missing torsion
# Transferring from ['Benzene C', 'Benzene C', 'Benzene C', 'Benzene C']
# [421, 416, 415, 405] = [[23], [18], [17], [5]]
torsion 421 416 415 405 -0.67 0.0 1 6.287 180.0 2 0 0.0 3

# Ring bond detected for missing torsion
# Transferring from ['Benzene C', 'Benzene C', 'Benzene C', 'Benzene C']
# [424, 416, 415, 405] = [[26], [18], [17], [5]]
torsion 424 416 415 405 -0.67 0.0 1 6.287 180.0 2 0 0.0 3

# Ring bond detected for missing torsion
# Transferring from ['Benzene C', 'Benzene C', 'Benzene C', 'Benzene C']
# [422, 419, 415, 405] = [[24], [21], [17], [5]]
torsion 422 419 415 405 -0.67 0.0 1 6.287 180.0 2 0 0.0 3

# Ring bond detected for missing torsion
# Transferring from ['Benzene HC', 'Benzene C', 'Benzene C', 'Benzene C']
# [433, 419, 415, 405] = [[39], [21], [17], [5]]
torsion 433 419 415 405 0.55 0.0 1 6.187 180.0 2 -0.55 0.0 3

# amoeba09 matching SMARTS from molecule  [['[*]~[*]~[*]~[*]', [1, 2, 3, 4]]] to SMARTS from parameter file [['[#6](-[H])(-[H])(-[H])-[#6](-[H])(-[H])(-[H])', [2, 1, 5, 6]]] with tinker type descriptions [[('H', '"Alkane H3C-"'), ('C', '"Alkane CH3-"'), ('C', '"Alkane CH3-"'), ('H', '"Alkane H3C-"')]]
# Missing torsion parameters, will attempt to fit parameters
# [409, 407, 406, 408] = [[9], [7], [6], [8]]
# Fitted from Fragment  SMARTS [#6]1(-[#6](-[#6](-[#6]2:[#6](:[#6](:[#6](:[#6](:[#6]:2-[H])-[H])-[H])-[H])-[H])(-[H])-[H])(-[H])-[H]):[#6](:[#6](:[#6](:[#6](:[#6]:1-[H])-[H])-[H])-[H])-[H] torsion atom indexes = 0,1,2,3 with smarts torsion indices 1,2,3,4 from fragment 6_7_Index_0.mol
# Torsion 408 406 407 409 RMSD(MM2,QM) 0.28922978989284415 RelativeRMSD(MM2,QM) 0.039458971762458994
# torsion % [#6]1(-[#6](-[#6](-[#6]2:[#6](:[#6](:[#6](:[#6](:[#6]:2-[H])-[H])-[H])-[H])-[H])(-[H])-[H])(-[H])-[H]):[#6](:[#6](:[#6](:[#6](:[#6]:1-[H])-[H])-[H])-[H])-[H] % 1,2,3,4 % 0.498,-0.199,1.143
torsion 408 406 407 409 0.498 0.0 1 -0.199 180.0 2 1.143 0.0 3

# amoeba09 matching SMARTS from molecule  [['[*]~[*]~[*]~[*]', [1, 2, 3, 4]]] to SMARTS from parameter file [['[#6](-[H])(-[H])(-[H])-[#6](-[H])(-[H])(-[H])', [2, 1, 5, 6]]] with tinker type descriptions [[('H', '"Alkane H3C-"'), ('C', '"Alkane CH3-"'), ('C', '"Alkane CH3-"'), ('H', '"Alkane H3C-"')]]
# Missing torsion parameters, will attempt to fit parameters
# [416, 415, 405, 411] = [[18], [17], [5], [12]]
# Fitted from Fragment  SMARTS [H]-[#7](-[#6]1:[#6](:[#6](:[#6](:[#6](:[#6]:1-[#6](=[#8])-[H])-[H])-[H])-[H])-[H])-[#6]1:[#6](:[#6](:[#6](:[#6](:[#6]:1-[H])-[H])-[H])-[H])-[H] torsion atom indexes = 4,1,2,5 with smarts torsion indices 16,2,3,8 from fragment 5_17_Index_0.mol
# Torsion 411 405 415 416 RMSD(MM2,QM) 0.2737380962872691 RelativeRMSD(MM2,QM) 0.06701441533893003 Boltzmann Fit
# torsion % [H]-[#7](-[#6]1:[#6](:[#6](:[#6](:[#6](:[#6]:1-[#6](=[#8])-[H])-[H])-[H])-[H])-[H])-[#6]1:[#6](:[#6](:[#6](:[#6](:[#6]:1-[H])-[H])-[H])-[H])-[H] % 16,2,3,8 % -2.403,0.344,-1.589
torsion 411 405 415 416 -2.403 0.0 1 0.344 180.0 2 -1.589 0.0 3

# amoeba09 matching SMARTS from molecule  [['[*]~[*]~[*]~[*]', [1, 2, 3, 4]]] to SMARTS from parameter file [['[#6](-[H])(-[H])(-[H])-[#6](-[H])(-[H])(-[H])', [2, 1, 5, 6]]] with tinker type descriptions [[('H', '"Alkane H3C-"'), ('C', '"Alkane CH3-"'), ('C', '"Alkane CH3-"'), ('H', '"Alkane H3C-"')]]
# Missing torsion parameters, will attempt to fit parameters
# [415, 405, 411, 412] = [[17], [5], [12], [13, 14]]
# Fitted from Fragment  SMARTS [H]-[#7](-[#6]1:[#6](:[#6](:[#6](:[#6](:[#6]:1-[H])-[H])-[H])-[H])-[H])-[#6]1:[#6](:[#6](:[#6](:[#6](:[#6]:1-[H])-[H])-[H])-[H])-[H] torsion atom indexes = 4,1,2,5 with smarts torsion indices 14,2,3,8 from fragment 5_12_Index_0.mol
# Torsion 415 405 411 412 RMSD(MM2,QM) 0.13916398759297985 RelativeRMSD(MM2,QM) 0.04307997594974076 Boltzmann Fit
# torsion % [H]-[#7](-[#6]1:[#6](:[#6](:[#6](:[#6](:[#6]:1-[H])-[H])-[H])-[H])-[H])-[#6]1:[#6](:[#6](:[#6](:[#6](:[#6]:1-[H])-[H])-[H])-[H])-[H] % 14,2,3,8 % -0.978,1.880,-0.913
torsion 415 405 411 412 -0.978 0.0 1 1.880 180.0 2 -0.913 0.0 3

# amoeba09 matching SMARTS from molecule  [['[#6](:[#6](-[#6](-[#6](-[H])-[H])(-[H])-[H]):[#6])(:[#6])-[H]', [9, 2, 3, 4]]] to SMARTS from parameter file [['[#6](-[#6]1:[#6](:[#6](:[#6](:[#6](:[#6]:1-[H])-[H])-[H])-[H])-[H])(-[#6](-[H])(-[H])-[H])(-[H])-[H]', [7, 2, 1, 13]]] with tinker type descriptions [[('C', '"Ethylbenzene C2"'), ('C', '"Ethylbenzene C1-CH2"'), ('C', '"Ethylbenzene CH2"'), ('C', '"Ethylbenzene CH3"')]]
# Missing torsion parameters, will attempt to fit parameters
# [413, 409, 407, 406] = [[15], [9], [7], [6]]
# Fitted from Fragment  SMARTS [#6]1(-[#6](-[#6](-[#6]2:[#6](:[#6](:[#6](:[#6](:[#6]:2-[H])-[H])-[H])-[H])-[H])(-[H])-[H])(-[H])-[H]):[#6](:[#6](:[#6](:[#6](:[#6]:1-[H])-[H])-[H])-[H])-[H] torsion atom indexes = 1,2,3,13 with smarts torsion indices 2,3,4,5 from fragment 6_7_Index_0.mol
# Torsion 406 407 409 413 RMSD(MM2,QM) 0.14947334387424485 RelativeRMSD(MM2,QM) 0.07584149431316374
# torsion % [#6]1(-[#6](-[#6](-[#6]2:[#6](:[#6](:[#6](:[#6](:[#6]:2-[H])-[H])-[H])-[H])-[H])(-[H])-[H])(-[H])-[H]):[#6](:[#6](:[#6](:[#6](:[#6]:1-[H])-[H])-[H])-[H])-[H] % 2,3,4,5 % -0.526,0.511,-0.499
torsion 406 407 409 413 -0.526 0.0 1 0.511 180.0 2 -0.499 0.0 3

# amoeba09 matching SMARTS from molecule  [['[#6](:[#6](:[#6](-[#6](-[#6](-[H])-[H])(-[H])-[H]):[#6])-[H])(:[#6])-[H]', [2, 3, 4, 5]]] to SMARTS from parameter file [['[#6](-[#6]1:[#6](:[#6](:[#6](:[#6](:[#6]:1-[H])-[H])-[H])-[H])-[H])(-[#6](-[H])(-[H])-[H])(-[H])-[H]', [3, 2, 1, 13]]] with tinker type descriptions [[('C', '"Ethylbenzene C2"'), ('C', '"Ethylbenzene C1-CH2"'), ('C', '"Ethylbenzene CH2"'), ('C', '"Ethylbenzene CH3"')]]
# Missing torsion parameters, will attempt to fit parameters
# [414, 409, 407, 406] = [[16], [9], [7], [6]]
# Fitted from Fragment  SMARTS [#6]1(-[#6](-[#6](-[#6]2:[#6](:[#6](:[#6](:[#6](:[#6]:2-[H])-[H])-[H])-[H])-[H])(-[H])-[H])(-[H])-[H]):[#6](:[#6](:[#6](:[#6](:[#6]:1-[H])-[H])-[H])-[H])-[H] torsion atom indexes = 1,2,3,14 with smarts torsion indices 2,3,4,9 from fragment 6_7_Index_0.mol
# Torsion 406 407 409 414 RMSD(MM2,QM) 0.14947334387424485 RelativeRMSD(MM2,QM) 0.07584149431316374
# torsion % [#6]1(-[#6](-[#6](-[#6]2:[#6](:[#6](:[#6](:[#6](:[#6]:2-[H])-[H])-[H])-[H])-[H])(-[H])-[H])(-[H])-[H]):[#6](:[#6](:[#6](:[#6](:[#6]:1-[H])-[H])-[H])-[H])-[H] % 2,3,4,9 % -0.526,0.511,-0.499
torsion 406 407 409 414 -0.526 0.0 1 0.511 180.0 2 -0.499 0.0 3

# amoeba09 matching SMARTS from molecule  [['[#6](:[#6](-[#6](-[#6])(-[H])-[H]):[#6])(:[#6])-[H]', [6, 3, 2, 7]]] to SMARTS from parameter file [['[#6](-[#6]1:[#6](:[#6](:[#6](:[#6](:[#6]:1-[H])-[H])-[H])-[H])-[H])(-[#6](-[H])(-[H])-[H])(-[H])-[H]', [18, 1, 2, 7]]] with tinker type descriptions [[('H', '"Ethylbenzene H2C"'), ('C', '"Ethylbenzene CH2"'), ('C', '"Ethylbenzene C1-CH2"'), ('C', '"Ethylbenzene C2"')]]
# [413, 409, 407, 426] = [[15], [9], [7], [29, 30]]
# Fitted from Fragment  SMARTS [#6]1(-[#6](-[#6](-[#6]2:[#6](:[#6](:[#6](:[#6](:[#6]:2-[H])-[H])-[H])-[H])-[H])(-[H])-[H])(-[H])-[H]):[#6](:[#6](:[#6](:[#6](:[#6]:1-[H])-[H])-[H])-[H])-[H] torsion atom indexes = 7,2,3,13 with smarts torsion indices 16,3,4,5 from fragment 6_7_Index_0.mol
# torsion % [#6]1(-[#6](-[#6](-[#6]2:[#6](:[#6](:[#6](:[#6](:[#6]:2-[H])-[H])-[H])-[H])-[H])(-[H])-[H])(-[H])-[H]):[#6](:[#6](:[#6](:[#6](:[#6]:1-[H])-[H])-[H])-[H])-[H] % 16,3,4,5 % 0.0,0.0,-0.09
torsion 426 407 409 413 0.0 0 1 0.0 180 2 -0.09 0 3

# amoeba09 matching SMARTS from molecule  [['[#6](:[#6](:[#6](-[#6](-[#6])(-[H])-[H]):[#6])-[H])-[H]', [7, 4, 3, 2]]] to SMARTS from parameter file [['[#6](-[#6]1:[#6](:[#6](:[#6](:[#6](:[#6]:1-[H])-[H])-[H])-[H])-[H])(-[#6](-[H])(-[H])-[H])(-[H])-[H]', [18, 1, 2, 3]]] with tinker type descriptions [[('H', '"Ethylbenzene H2C"'), ('C', '"Ethylbenzene CH2"'), ('C', '"Ethylbenzene C1-CH2"'), ('C', '"Ethylbenzene C2"')]]
# [414, 409, 407, 426] = [[16], [9], [7], [29, 30]]
# Fitted from Fragment  SMARTS [#6]1(-[#6](-[#6](-[#6]2:[#6](:[#6](:[#6](:[#6](:[#6]:2-[H])-[H])-[H])-[H])-[H])(-[H])-[H])(-[H])-[H]):[#6](:[#6](:[#6](:[#6](:[#6]:1-[H])-[H])-[H])-[H])-[H] torsion atom indexes = 7,2,3,14 with smarts torsion indices 16,3,4,9 from fragment 6_7_Index_0.mol
# torsion % [#6]1(-[#6](-[#6](-[#6]2:[#6](:[#6](:[#6](:[#6](:[#6]:2-[H])-[H])-[H])-[H])-[H])(-[H])-[H])(-[H])-[H]):[#6](:[#6](:[#6](:[#6](:[#6]:1-[H])-[H])-[H])-[H])-[H] % 16,3,4,9 % 0.0,0.0,-0.09
torsion 426 407 409 414 0.0 0 1 0.0 180 2 -0.09 0 3

# amoeba09 matching SMARTS from molecule  [['[#6](:[#6](-[#6]=[#8]):[#6]):[#6]', [5, 2, 3, 4]]] to SMARTS from parameter file [['[#8]=[#6](-[#6]1:[#6]2:[#6](:[#7](:[#6]:1-[H])-[H]):[#6](:[#6](:[#6](:[#6]:2-[H])-[H])-[H])-[H])-[H]', [7, 3, 2, 1]]] with tinker type descriptions [[('C', '"3-Formylindole C2"'), ('C', '"3-Formylindole C3"'), ('C', '"3-Formylindole C=O"'), ('O', '"3-Formylindole O=C"')]]
# Missing torsion parameters, will attempt to fit parameters
# [404, 424, 416, 415] = [[4], [26], [18], [17]]
# Fitted from Fragment  SMARTS [#6]1(:[#6](-[#6](-[#8]-[H])=[#8]):[#6](:[#6](:[#6](:[#6]:1-[H])-[H])-[H])-[H])-[#7](-[H])-[H] torsion atom indexes = 0,1,2,5 with smarts torsion indices 1,2,3,6 from fragment 18_26_Index_0.mol
# Torsion 415 416 424 404 RMSD(MM2,QM) 0.7777815869847168 RelativeRMSD(MM2,QM) 0.10626962867335228
# torsion % [#6]1(:[#6](-[#6](-[#8]-[H])=[#8]):[#6](:[#6](:[#6](:[#6]:1-[H])-[H])-[H])-[H])-[#7](-[H])-[H] % 1,2,3,6 % 0.171,1.402,-0.170
torsion 415 416 424 404 0.171 0.0 1 1.402 180.0 2 -0.170 0.0 3

# amoeba09 matching SMARTS from molecule  [['[#6](:[#6](-[#6]=[#8]):[#6])-[H]', [1, 2, 3, 4]]] to SMARTS from parameter file [['[#8]=[#6](-[#6]1:[#6]2:[#6](:[#7](:[#6]:1-[H])-[H]):[#6](:[#6](:[#6](:[#6]:2-[H])-[H])-[H])-[H])-[H]', [7, 3, 2, 1]]] with tinker type descriptions [[('C', '"3-Formylindole C2"'), ('C', '"3-Formylindole C3"'), ('C', '"3-Formylindole C=O"'), ('O', '"3-Formylindole O=C"')]]
# Missing torsion parameters, will attempt to fit parameters
# [404, 424, 416, 421] = [[4], [26], [18], [23]]
# Fitted from Fragment  SMARTS [#6]1(:[#6](-[#6](-[#8]-[H])=[#8]):[#6](:[#6](:[#6](:[#6]:1-[H])-[H])-[H])-[H])-[#7](-[H])-[H] torsion atom indexes = 4,1,2,5 with smarts torsion indices 7,2,3,6 from fragment 18_26_Index_0.mol
# Torsion 421 416 424 404 RMSD(MM2,QM) 0.7777815869847168 RelativeRMSD(MM2,QM) 0.10626962867335228
# torsion % [#6]1(:[#6](-[#6](-[#8]-[H])=[#8]):[#6](:[#6](:[#6](:[#6]:1-[H])-[H])-[H])-[H])-[#7](-[H])-[H] % 7,2,3,6 % -0.454,1.511,-0.218
torsion 421 416 424 404 -0.454 0.0 1 1.511 180.0 2 -0.218 0.0 3

# amoeba09 matching SMARTS from molecule  [['[#6](:[#6](:[#6](-[#6](-[#6])(-[H])-[H]):[#6])-[H])(:[#6])-[H]', [1, 2, 3, 4]]] to SMARTS from parameter file [['[#6](-[#6]1:[#6](:[#6](:[#6](:[#6](:[#6]:1-[H])-[H])-[H])-[H])-[H])(-[#6](-[H])(-[H])-[H])(-[H])-[H]', [4, 3, 2, 1]]] with tinker type descriptions [[('C', '"Ethylbenzene C3"'), ('C', '"Ethylbenzene C2"'), ('C', '"Ethylbenzene C1-CH2"'), ('C', '"Ethylbenzene CH2"')]]
# [412, 410, 408, 406] = [[13, 14], [10, 11], [8], [6]]
torsion 412 410 408 406 -0.610 0.0 1 5.9245 180.0 2 0.000 0.0 3

# Ring bond detected for missing torsion
# Transferring from ['Benzene C', 'Benzene C', 'Benzene C', 'Benzene C']
# [417, 413, 409, 407] = [[19], [15], [9], [7]]
torsion 417 413 409 407 -0.67 0.0 1 6.287 180.0 2 0 0.0 3

# amoeba09 matching SMARTS from molecule  [['[#6](:[#6](:[#6](-[#6](-[#6])(-[H])-[H]):[#6])-[H])(:[#6])-[H]', [1, 2, 3, 4]]] to SMARTS from parameter file [['[#6](-[#6]1:[#6](:[#6](:[#6](:[#6](:[#6]:1-[H])-[H])-[H])-[H])-[H])(-[#6](-[H])(-[H])-[H])(-[H])-[H]', [4, 3, 2, 1]]] with tinker type descriptions [[('C', '"Ethylbenzene C3"'), ('C', '"Ethylbenzene C2"'), ('C', '"Ethylbenzene C1-CH2"'), ('C', '"Ethylbenzene CH2"')]]
# [418, 414, 409, 407] = [[20], [16], [9], [7]]
torsion 418 414 409 407 -0.610 0.0 1 5.9245 180.0 2 0.000 0.0 3

# amoeba09 matching SMARTS from molecule  [['[#6](:[#6](-[#6](-[#6])(-[H])-[H]):[#6])(:[#6])-[H]', [9, 1, 2, 3]]] to SMARTS from parameter file [['[#6](-[#6]1:[#6](:[#6](:[#6](:[#6](:[#6]:1-[H])-[H])-[H])-[H])-[H])(-[#6](-[H])(-[H])-[H])(-[H])-[H]', [12, 3, 2, 1]]] with tinker type descriptions [[('H', '"Ethylbenzene H2"'), ('C', '"Ethylbenzene C2"'), ('C', '"Ethylbenzene C1-CH2"'), ('C', '"Ethylbenzene CH2"')]]
# [427, 410, 408, 406] = [[31, 32], [10, 11], [8], [6]]
torsion 427 410 408 406 0.000 0.0 1 7.8165 180.0 2 0.000 0.0 3

# amoeba09 matching SMARTS from molecule  [['[#6](:[#6](-[#6](-[#6])(-[H])-[H]):[#6])(:[#6])-[H]', [9, 1, 2, 3]]] to SMARTS from parameter file [['[#6](-[#6]1:[#6](:[#6](:[#6](:[#6](:[#6]:1-[H])-[H])-[H])-[H])-[H])(-[#6](-[H])(-[H])-[H])(-[H])-[H]', [12, 3, 2, 1]]] with tinker type descriptions [[('H', '"Ethylbenzene H2"'), ('C', '"Ethylbenzene C2"'), ('C', '"Ethylbenzene C1-CH2"'), ('C', '"Ethylbenzene CH2"')]]
# [430, 413, 409, 407] = [[36], [15], [9], [7]]
torsion 430 413 409 407 0.000 0.0 1 7.8165 180.0 2 0.000 0.0 3

# amoeba09 matching SMARTS from molecule  [['[#6](:[#6](-[#6](-[#6])(-[H])-[H]):[#6])(:[#6])-[H]', [9, 1, 2, 3]]] to SMARTS from parameter file [['[#6](-[#6]1:[#6](:[#6](:[#6](:[#6](:[#6]:1-[H])-[H])-[H])-[H])-[H])(-[#6](-[H])(-[H])-[H])(-[H])-[H]', [12, 3, 2, 1]]] with tinker type descriptions [[('H', '"Ethylbenzene H2"'), ('C', '"Ethylbenzene C2"'), ('C', '"Ethylbenzene C1-CH2"'), ('C', '"Ethylbenzene CH2"')]]
# [431, 414, 409, 407] = [[37], [16], [9], [7]]
torsion 431 414 409 407 0.000 0.0 1 7.8165 180.0 2 0.000 0.0 3

# Ring bond detected for missing torsion
# Transferring from ['Benzene C', 'Benzene C', 'Benzene C', 'Benzene C']
# [411, 412, 410, 408] = [[12], [13, 14], [10, 11], [8]]
torsion 411 412 410 408 -0.67 0.0 1 6.287 180.0 2 0 0.0 3

# Ring bond detected for missing torsion
# Transferring from ['Benzene C', 'Benzene C', 'Benzene C', 'Benzene C']
# [420, 417, 413, 409] = [[22], [19], [15], [9]]
torsion 420 417 413 409 -0.67 0.0 1 6.287 180.0 2 0 0.0 3

# Ring bond detected for missing torsion
# Transferring from ['Benzene C', 'Benzene C', 'Benzene C', 'Benzene C']
# [420, 418, 414, 409] = [[22], [20], [16], [9]]
torsion 420 418 414 409 -0.67 0.0 1 6.287 180.0 2 0 0.0 3

# amoeba09 matching SMARTS from molecule  [['[#6]1(:[#6](:[#6](:[#6](:[#6](:[#6]:1)-[H])-[H])-[#6])-[H])-[H]', [1, 2, 3, 4]]] to SMARTS from parameter file [['[#6](-[#6]1:[#6](:[#6](:[#6](:[#6](:[#6]:1-[H])-[H])-[H])-[H])-[H])(-[#6](-[H])(-[H])-[H])(-[H])-[H]', [4, 3, 2, 7]]] with tinker type descriptions [[('C', '"Ethylbenzene C3"'), ('C', '"Ethylbenzene C2"'), ('C', '"Ethylbenzene C1-CH2"'), ('C', '"Ethylbenzene C2"')]]
# [412, 410, 408, 410] = [[13, 14], [10, 11], [8], [10, 11]]
torsion 412 410 408 410 -0.670 0.0 1 5.7165 180.0 2 0.000 0.0 3

# Ring bond detected for missing torsion
# Transferring from ['Benzene C', 'Benzene C', 'Benzene C', 'Benzene C']
# [412, 411, 412, 410] = [[13, 14], [12], [13, 14], [10, 11]]
torsion 412 411 412 410 -0.67 0.0 1 6.287 180.0 2 0 0.0 3

# amoeba09 matching SMARTS from molecule  [['[#6]1(:[#6](:[#6](-[#6](-[#6])(-[H])-[H]):[#6](:[#6]:[#6]:1)-[H])-[H])-[H]', [1, 2, 3, 8]]] to SMARTS from parameter file [['[#6](-[#6]1:[#6](:[#6](:[#6](:[#6](:[#6]:1-[H])-[H])-[H])-[H])-[H])(-[#6](-[H])(-[H])-[H])(-[H])-[H]', [4, 3, 2, 7]]] with tinker type descriptions [[('C', '"Ethylbenzene C3"'), ('C', '"Ethylbenzene C2"'), ('C', '"Ethylbenzene C1-CH2"'), ('C', '"Ethylbenzene C2"')]]
# [418, 414, 409, 413] = [[20], [16], [9], [15]]
torsion 418 414 409 413 -0.670 0.0 1 5.7165 180.0 2 0.000 0.0 3

# Ring bond detected for missing torsion
# Transferring from ['Benzene C', 'Benzene C', 'Benzene C', 'Benzene C']
# [417, 413, 409, 414] = [[19], [15], [9], [16]]
torsion 417 413 409 414 -0.67 0.0 1 6.287 180.0 2 0 0.0 3

# Ring bond detected for missing torsion
# Transferring from ['Benzene C', 'Benzene C', 'Benzene C', 'Benzene C']
# [423, 421, 416, 415] = [[25], [23], [18], [17]]
torsion 423 421 416 415 -0.67 0.0 1 6.287 180.0 2 0 0.0 3

# Ring bond detected for missing torsion
# Transferring from ['Benzene C', 'Benzene C', 'Benzene C', 'Benzene C']
# [423, 422, 419, 415] = [[25], [24], [21], [17]]
torsion 423 422 419 415 -0.67 0.0 1 6.287 180.0 2 0 0.0 3

# Ring bond detected for missing torsion
# Transferring from ['Benzene C', 'Benzene C', 'Benzene C', 'Benzene C']
# [422, 419, 415, 416] = [[24], [21], [17], [18]]
torsion 422 419 415 416 -0.67 0.0 1 6.287 180.0 2 0 0.0 3

# amoeba09 matching SMARTS from molecule  [['[#6]1(:[#6](:[#6](:[#6](:[#6]:[#6]:1)-[#6])-[H])-[H])-[H]', [1, 2, 3, 4]]] to SMARTS from parameter file [['[H]-[#7](-[H])[#6](-[#7](-[H])-[H])-[#6]1:[#6](:[#6](:[#6](:[#6](:[#6]:1-[H])-[H])-[H])-[H])-[H]', [11, 12, 13, 8]]] with tinker type descriptions [[('C', '"Benzamidine C4"'), ('C', '"Benzamidine C3"'), ('C', '"Benzamidine C2"'), ('C', '"Benzamidine C1-CN2"')]]
# [422, 423, 421, 416] = [[24], [25], [23], [18]]
torsion 422 423 421 416 -0.670 0.0 1 6.287333333333333 180.0 2 0.000 0.0 3

# Ring bond detected for missing torsion
# Transferring from ['Benzene C', 'Benzene C', 'Benzene C', 'Benzene C']
# [421, 416, 415, 419] = [[23], [18], [17], [21]]
torsion 421 416 415 419 -0.67 0.0 1 6.287 180.0 2 0 0.0 3

# amoeba09 matching SMARTS from molecule  [['[#6]1(:[#6](:[#6](:[#6](:[#6]:[#6]:1)-[H])-[H])-[H])-[H]', [1, 2, 3, 4]]] to SMARTS from parameter file [['[#6](-[#6]1:[#6](:[#6](:[#6](:[#6](:[#6]:1-[H])-[H])-[H])-[H])-[H])(-[#6](-[H])(-[H])-[H])(-[H])-[H]', [3, 4, 5, 6]]] with tinker type descriptions [[('C', '"Ethylbenzene C2"'), ('C', '"Ethylbenzene C3"'), ('C', '"Ethylbenzene C4"'), ('C', '"Ethylbenzene C3"')]]
# [421, 423, 422, 419] = [[23], [25], [24], [21]]
torsion 421 423 422 419 -0.670 0.0 1 6.287333333333333 180.0 2 0.000 0.0 3

# amoeba09 matching SMARTS from molecule  [['[#6](:[#6](:[#6](-[#6]):[#6])-[H])(:[#6])-[H]', [8, 1, 2, 3]]] to SMARTS from parameter file [['[#6](-[#6]1:[#6](:[#6](:[#6](:[#6](:[#6]:1-[H])-[H])-[H])-[H])-[H])(-[#6](-[H])(-[H])-[H])(-[H])-[H]', [11, 4, 3, 2]]] with tinker type descriptions [[('H', '"Ethylbenzene H3"'), ('C', '"Ethylbenzene C3"'), ('C', '"Ethylbenzene C2"'), ('C', '"Ethylbenzene C1-CH2"')]]
# [428, 412, 410, 408] = [[33, 34], [13, 14], [10, 11], [8]]
torsion 428 412 410 408 0.550 0.0 1 6.817333333333333 180.0 2 -0.550 0.0 3

# amoeba09 matching SMARTS from molecule  [['[#6](:[#6](:[#6](-[#6]):[#6])-[H])(:[#6])-[H]', [8, 1, 2, 3]]] to SMARTS from parameter file [['[#6](-[#6]1:[#6](:[#6](:[#6](:[#6](:[#6]:1-[H])-[H])-[H])-[H])-[H])(-[#6](-[H])(-[H])-[H])(-[H])-[H]', [11, 4, 3, 2]]] with tinker type descriptions [[('H', '"Ethylbenzene H3"'), ('C', '"Ethylbenzene C3"'), ('C', '"Ethylbenzene C2"'), ('C', '"Ethylbenzene C1-CH2"')]]
# [432, 418, 414, 409] = [[38], [20], [16], [9]]
torsion 432 418 414 409 0.550 0.0 1 6.817333333333333 180.0 2 -0.550 0.0 3

# amoeba09 matching SMARTS from molecule  [['[#6]1(:[#6](:[#6](-[#6](-[#6])(-[H])-[H]):[#6](:[#6]:[#6]:1)-[H])-[H])-[H]', [12, 2, 3, 8]]] to SMARTS from parameter file [['[#6](-[#6]1:[#6](:[#6](:[#6](:[#6](:[#6]:1-[H])-[H])-[H])-[H])-[H])(-[#6](-[H])(-[H])-[H])(-[H])-[H]', [12, 3, 2, 7]]] with tinker type descriptions [[('H', '"Ethylbenzene H2"'), ('C', '"Ethylbenzene C2"'), ('C', '"Ethylbenzene C1-CH2"'), ('C', '"Ethylbenzene C2"')]]
# [427, 410, 408, 410] = [[31, 32], [10, 11], [8], [10, 11]]
torsion 427 410 408 410 0.550 0.0 1 6.246499999999999 180.0 2 -0.550 0.0 3

# Ring bond detected for missing torsion
# Transferring from ['Benzene HC', 'Benzene C', 'Benzene C', 'Benzene C']
# [427, 410, 412, 411] = [[31, 32], [10, 11], [13, 14], [12]]
torsion 427 410 412 411 0.55 0.0 1 6.187 180.0 2 -0.55 0.0 3

# Ring bond detected for missing torsion
# Transferring from ['Benzene HC', 'Benzene C', 'Benzene C', 'Benzene C']
# [428, 412, 411, 412] = [[33, 34], [13, 14], [12], [13, 14]]
torsion 428 412 411 412 0.55 0.0 1 6.187 180.0 2 -0.55 0.0 3

# amoeba09 matching SMARTS from molecule  [['[#6]1(:[#6](:[#6](-[#6](-[#6])(-[H])-[H]):[#6](:[#6]:[#6]:1)-[H])-[H])-[H]', [12, 2, 3, 8]]] to SMARTS from parameter file [['[#6](-[#6]1:[#6](:[#6](:[#6](:[#6](:[#6]:1-[H])-[H])-[H])-[H])-[H])(-[#6](-[H])(-[H])-[H])(-[H])-[H]', [12, 3, 2, 7]]] with tinker type descriptions [[('H', '"Ethylbenzene H2"'), ('C', '"Ethylbenzene C2"'), ('C', '"Ethylbenzene C1-CH2"'), ('C', '"Ethylbenzene C2"')]]
# [431, 414, 409, 413] = [[37], [16], [9], [15]]
torsion 431 414 409 413 0.550 0.0 1 6.246499999999999 180.0 2 -0.550 0.0 3

# amoeba09 matching SMARTS from molecule  [['[#6]1(:[#6](:[#6](-[#6](-[#6])(-[H])-[H]):[#6](:[#6]:[#6]:1)-[H])-[H])-[H]', [11, 8, 3, 2]]] to SMARTS from parameter file [['[#6](-[#6]1:[#6](:[#6](:[#6](:[#6](:[#6]:1-[H])-[H])-[H])-[H])-[H])(-[#6](-[H])(-[H])-[H])(-[H])-[H]', [8, 7, 2, 3]]] with tinker type descriptions [[('H', '"Ethylbenzene H2"'), ('C', '"Ethylbenzene C2"'), ('C', '"Ethylbenzene C1-CH2"'), ('C', '"Ethylbenzene C2"')]]
# [430, 413, 409, 414] = [[36], [15], [9], [16]]
torsion 430 413 409 414 0.550 0.0 1 6.246499999999999 180.0 2 -0.550 0.0 3

# Ring bond detected for missing torsion
# Transferring from ['Benzene HC', 'Benzene C', 'Benzene C', 'Benzene C']
# [434, 421, 416, 415] = [[40], [23], [18], [17]]
torsion 434 421 416 415 0.55 0.0 1 6.187 180.0 2 -0.55 0.0 3

# Ring bond detected for missing torsion
# Transferring from ['Benzene HC', 'Benzene C', 'Benzene C', 'Benzene C']
# [435, 422, 419, 415] = [[41], [24], [21], [17]]
torsion 435 422 419 415 0.55 0.0 1 6.187 180.0 2 -0.55 0.0 3

# amoeba09 matching SMARTS from molecule  [['[#6](:[#6](:[#6](-[#6]):[#6])-[H])(:[#6])-[H]', [8, 1, 2, 3]]] to SMARTS from parameter file [['[#6](-[#6]1:[#6](:[#6](:[#6](:[#6](:[#6]:1-[H])-[H])-[H])-[H])-[H])(-[#6](-[H])(-[H])-[H])(-[H])-[H]', [11, 4, 3, 2]]] with tinker type descriptions [[('H', '"Ethylbenzene H3"'), ('C', '"Ethylbenzene C3"'), ('C', '"Ethylbenzene C2"'), ('C', '"Ethylbenzene C1-CH2"')]]
# [436, 423, 421, 416] = [[42], [25], [23], [18]]
torsion 436 423 421 416 0.550 0.0 1 6.817333333333333 180.0 2 -0.550 0.0 3

# amoeba09 matching SMARTS from molecule  [['[#6](:[#6](:[#6](:[#6])-[H])-[H])(:[#6])-[H]', [8, 1, 2, 3]]] to SMARTS from parameter file [['[#6](-[#6]1:[#6](:[#6](:[#6](:[#6](:[#6]:1-[H])-[H])-[H])-[H])-[H])(-[#6](-[H])(-[H])-[H])(-[H])-[H]', [12, 3, 4, 5]]] with tinker type descriptions [[('H', '"Ethylbenzene H2"'), ('C', '"Ethylbenzene C2"'), ('C', '"Ethylbenzene C3"'), ('C', '"Ethylbenzene C4"')]]
# [436, 423, 422, 419] = [[42], [25], [24], [21]]
torsion 436 423 422 419 0.550 0.0 1 6.817333333333333 180.0 2 -0.550 0.0 3

# Ring bond detected for missing torsion
# Transferring from ['Benzene HC', 'Benzene C', 'Benzene C', 'Benzene C']
# [431, 414, 418, 420] = [[37], [16], [20], [22]]
torsion 431 414 418 420 0.55 0.0 1 6.187 180.0 2 -0.55 0.0 3

# amoeba09 matching SMARTS from molecule  [['[#6](:[#6](:[#6](:[#6](:[#6])-[H])-[H])-[H])-[H]', [7, 3, 2, 1]]] to SMARTS from parameter file [['[#6](-[#6]1:[#6](:[#6](:[#6](:[#6](:[#6]:1-[H])-[H])-[H])-[H])-[H])(-[#6](-[H])(-[H])-[H])(-[H])-[H]', [10, 5, 4, 3]]] with tinker type descriptions [[('H', '"Ethylbenzene H4"'), ('C', '"Ethylbenzene C4"'), ('C', '"Ethylbenzene C3"'), ('C', '"Ethylbenzene C2"')]]
# [435, 422, 423, 421] = [[41], [24], [25], [23]]
torsion 435 422 423 421 0.550 0.0 1 11.384 180.0 2 -0.550 0.0 3

# amoeba09 matching SMARTS from molecule  [['[#6](:[#6](:[#6](:[#6])-[H])-[H])(:[#6])-[H]', [5, 3, 2, 1]]] to SMARTS from parameter file [['[#6](-[#6]1:[#6](:[#6](:[#6](:[#6](:[#6]:1-[H])-[H])-[H])-[H])-[H])(-[#6](-[H])(-[H])-[H])(-[H])-[H]', [10, 5, 4, 3]]] with tinker type descriptions [[('H', '"Ethylbenzene H4"'), ('C', '"Ethylbenzene C4"'), ('C', '"Ethylbenzene C3"'), ('C', '"Ethylbenzene C2"')]]
# [434, 421, 423, 422] = [[40], [23], [25], [24]]
torsion 434 421 423 422 0.550 0.0 1 11.384 180.0 2 -0.550 0.0 3

# amoeba09 matching SMARTS from molecule  [['[#6](:[#6](:[#6](:[#6])-[H])-[H])(:[#6])-[H]', [5, 3, 2, 1]]] to SMARTS from parameter file [['[#6](-[#6]1:[#6](:[#6](:[#6](:[#6](:[#6]:1-[H])-[H])-[H])-[H])-[H])(-[#6](-[H])(-[H])-[H])(-[H])-[H]', [10, 5, 4, 3]]] with tinker type descriptions [[('H', '"Ethylbenzene H4"'), ('C', '"Ethylbenzene C4"'), ('C', '"Ethylbenzene C3"'), ('C', '"Ethylbenzene C2"')]]
# [433, 419, 422, 423] = [[39], [21], [24], [25]]
torsion 433 419 422 423 0.550 0.0 1 11.384 180.0 2 -0.550 0.0 3

# amoeba09 matching SMARTS from molecule  [['[#6](:[#6](:[#6]-[#6])-[H])(:[#6])-[H]', [7, 1, 2, 5]]] to SMARTS from parameter file [['[#6](-[#6]1:[#6](:[#6](:[#6](:[#6](:[#6]:1-[H])-[H])-[H])-[H])-[H])(-[#6](-[H])(-[H])-[H])(-[H])-[H]', [11, 4, 3, 12]]] with tinker type descriptions [[('H', '"Ethylbenzene H3"'), ('C', '"Ethylbenzene C3"'), ('C', '"Ethylbenzene C2"'), ('H', '"Ethylbenzene H2"')]]
# [428, 412, 410, 427] = [[33, 34], [13, 14], [10, 11], [31, 32]]
torsion 428 412 410 427 0.000 0.0 1 6.355333333333333 180.0 2 0.000 0.0 3

# amoeba09 matching SMARTS from molecule  [['[#6](:[#6](:[#6]-[#6])-[H])(:[#6])-[H]', [7, 1, 2, 5]]] to SMARTS from parameter file [['[#6](-[#6]1:[#6](:[#6](:[#6](:[#6](:[#6]:1-[H])-[H])-[H])-[H])-[H])(-[#6](-[H])(-[H])-[H])(-[H])-[H]', [11, 4, 3, 12]]] with tinker type descriptions [[('H', '"Ethylbenzene H3"'), ('C', '"Ethylbenzene C3"'), ('C', '"Ethylbenzene C2"'), ('H', '"Ethylbenzene H2"')]]
# [432, 418, 414, 431] = [[38], [20], [16], [37]]
torsion 432 418 414 431 0.000 0.0 1 6.355333333333333 180.0 2 0.000 0.0 3

# amoeba09 matching SMARTS from molecule  [['[#6]:[#6](:[#6](:[#6])-[H])-[H]', [6, 2, 3, 5]]] to SMARTS from parameter file [['[#6](-[#6]1:[#6](:[#6](:[#6](:[#6](:[#6]:1-[H])-[H])-[H])-[H])-[H])(-[#6](-[H])(-[H])-[H])(-[H])-[H]', [12, 3, 4, 11]]] with tinker type descriptions [[('H', '"Ethylbenzene H2"'), ('C', '"Ethylbenzene C2"'), ('C', '"Ethylbenzene C3"'), ('H', '"Ethylbenzene H3"')]]
# [435, 422, 419, 433] = [[41], [24], [21], [39]]
torsion 435 422 419 433 0.000 0.0 1 6.355333333333333 180.0 2 0.000 0.0 3

# amoeba09 matching SMARTS from molecule  [['[#6](:[#6](:[#6]-[#6])-[H])(:[#6])-[H]', [7, 1, 2, 5]]] to SMARTS from parameter file [['[#6](-[#6]1:[#6](:[#6](:[#6](:[#6](:[#6]:1-[H])-[H])-[H])-[H])-[H])(-[#6](-[H])(-[H])-[H])(-[H])-[H]', [11, 4, 3, 12]]] with tinker type descriptions [[('H', '"Ethylbenzene H3"'), ('C', '"Ethylbenzene C3"'), ('C', '"Ethylbenzene C2"'), ('H', '"Ethylbenzene H2"')]]
# [436, 423, 421, 434] = [[42], [25], [23], [40]]
torsion 436 423 421 434 0.000 0.0 1 6.355333333333333 180.0 2 0.000 0.0 3

# amoeba09 matching SMARTS from molecule  [['[#6]:[#6](:[#6](:[#6])-[H])-[H]', [6, 2, 3, 5]]] to SMARTS from parameter file [['[#6](-[#6]1:[#6](:[#6](:[#6](:[#6](:[#6]:1-[H])-[H])-[H])-[H])-[H])(-[#6](-[H])(-[H])-[H])(-[H])-[H]', [12, 3, 4, 11]]] with tinker type descriptions [[('H', '"Ethylbenzene H2"'), ('C', '"Ethylbenzene C2"'), ('C', '"Ethylbenzene C3"'), ('H', '"Ethylbenzene H3"')]]
# [436, 423, 422, 435] = [[42], [25], [24], [41]]
torsion 436 423 422 435 0.000 0.0 1 6.355333333333333 180.0 2 0.000 0.0 3

# Ring bond detected for missing torsion
# Transferring from ['Benzene HC', 'Benzene C', 'Benzene C', 'Benzene C']
# [424, 416, 421, 434] = [[26], [18], [23], [40]]
torsion 424 416 421 434 0.55 0.0 1 6.187 180.0 2 -0.55 0.0 3

# Ring bond detected for missing torsion
# Transferring from ['Benzene C', 'Benzene C', 'Benzene C', 'Benzene C']
# [419, 415, 416, 424] = [[21], [17], [18], [26]]
torsion 419 415 416 424 -0.67 0.0 1 6.287 180.0 2 0 0.0 3

# Ring bond detected for missing torsion
# Transferring from ['Benzene C', 'Benzene C', 'Benzene C', 'Benzene C']
# [423, 421, 416, 424] = [[25], [23], [18], [26]]
torsion 423 421 416 424 -0.67 0.0 1 6.287 180.0 2 0 0.0 3

# Ring bond detected for missing torsion
# Transferring from ['Benzene HC', 'Benzene C', 'Benzene C', 'Benzene C']
# [416, 415, 419, 433] = [[18], [17], [21], [39]]
torsion 416 415 419 433 0.55 0.0 1 6.187 180.0 2 -0.55 0.0 3

# Ring bond detected for missing torsion
# Transferring from ['Benzene HC', 'Benzene C', 'Benzene C', 'Benzene C']
# [417, 420, 418, 432] = [[19], [22], [20], [38]]
torsion 417 420 418 432 0.55 0.0 1 6.187 180.0 2 -0.55 0.0 3

# Ring bond detected for missing torsion
# Transferring from ['Benzene HC', 'Benzene C', 'Benzene C', 'Benzene C']
# [420, 417, 413, 430] = [[22], [19], [15], [36]]
torsion 420 417 413 430 0.55 0.0 1 6.187 180.0 2 -0.55 0.0 3

# Ring bond detected for missing torsion
# Transferring from ['Benzene C', 'Benzene C', 'Benzene C', 'Benzene C']
# [418, 420, 417, 413] = [[20], [22], [19], [15]]
torsion 418 420 417 413 -0.67 0.0 1 6.287 180.0 2 0 0.0 3

# Ring bond detected for missing torsion
# Transferring from ['Benzene C', 'Benzene C', 'Benzene C', 'Benzene C']
# [417, 420, 418, 414] = [[19], [22], [20], [16]]
torsion 417 420 418 414 -0.67 0.0 1 6.287 180.0 2 0 0.0 3

# matching SMARTS from molecule  ('[#6]1(:[#6](:[#6](:[#6]:[#6](:[#6]:1-[#1])-[#1])-[#1])-[#1])-[#6](-[#1])(-[#1])-[#6]:,-[#6]:[#6](-[#1]):[#6](-[#1]):[#6]', (28, 6, 8, 10)) from external database
# [425, 406, 408, 410] = [[27, 28], [6], [8], [10, 11]]
torsion 425 406 408 410 0.0 0 1 0.0 180 2 -0.09 0 3 

# matching SMARTS from molecule  ('[#6](-[#1])(-,:[#6]-[#1])-,:[#6](-,:[#6]-[#1])-[#6](-[#6](-[#6]-,:[#6](-[#1])-,:[#6]-[#1])(-[#1])-[#1])(-[#1])-[#1]', (28, 6, 7, 29)) from external database
# [426, 407, 406, 425] = [[29, 30], [7], [6], [27, 28]]
# Fitted from Fragment  SMARTS [#6]1(-[#6](-[#6](-[#6]2:[#6](:[#6](:[#6](:[#6](:[#6]:2-[H])-[H])-[H])-[H])-[H])(-[H])-[H])(-[H])-[H]):[#6](:[#6](:[#6](:[#6](:[#6]:1-[H])-[H])-[H])-[H])-[H] torsion atom indexes = 5,1,2,7 with smarts torsion indices 18,2,3,16 from fragment 6_7_Index_0.mol
# torsion % [#6]1(-[#6](-[#6](-[#6]2:[#6](:[#6](:[#6](:[#6](:[#6]:2-[H])-[H])-[H])-[H])-[H])(-[H])-[H])(-[H])-[H]):[#6](:[#6](:[#6](:[#6](:[#6]:1-[H])-[H])-[H])-[H])-[H] % 18,2,3,16 % 0.0,0.0,0.299
torsion 425 406 407 426 0.0 0 1 0.0 180 2 0.299 0 3

# matching SMARTS from molecule  ('[#6](-[#1])(-,:[#6]-[#1])-,:[#6](-,:[#6]-[#1])-[#6](-[#6](-[#6]-,:[#6](-[#1])-,:[#6]-[#1])(-[#1])-[#1])(-[#1])-[#1]', (8, 6, 7, 29)) from external database
# [426, 407, 406, 408] = [[29, 30], [7], [6], [8]]
# Fitted from Fragment  SMARTS [#6]1(-[#6](-[#6](-[#6]2:[#6](:[#6](:[#6](:[#6](:[#6]:2-[H])-[H])-[H])-[H])-[H])(-[H])-[H])(-[H])-[H]):[#6](:[#6](:[#6](:[#6](:[#6]:1-[H])-[H])-[H])-[H])-[H] torsion atom indexes = 0,1,2,7 with smarts torsion indices 1,2,3,16 from fragment 6_7_Index_0.mol
# torsion % [#6]1(-[#6](-[#6](-[#6]2:[#6](:[#6](:[#6](:[#6](:[#6]:2-[H])-[H])-[H])-[H])-[H])(-[H])-[H])(-[H])-[H]):[#6](:[#6](:[#6](:[#6](:[#6]:1-[H])-[H])-[H])-[H])-[H] % 1,2,3,16 % 0.0,0.0,0.108
torsion 408 406 407 426 0.0 0 1 0.0 180 2 0.108 0 3

# matching SMARTS from molecule  ('[#8](-[#1])-[#6](=[#8])-[#6]1:[#6]:[#6](:[#6](:[#6](:[#6]:1-[#1])-[#1])-[#1])-[#1]', (18, 26, 3, 43)) from external database
# [437, 403, 424, 416] = [[43], [3], [26], [18]]
torsion 437 403 424 416 0.489 0 1 6.223 180 2 0.323 0 3 

# matching SMARTS from molecule  ('[#8](-[#1])-[#6](=[#8])-[#6]1:[#6]:[#6](:[#6](:[#6](:[#6]:1-[#1])-[#1])-[#1])-[#1]', (4, 26, 3, 43)) from external database
# [437, 403, 424, 404] = [[43], [3], [26], [4]]
torsion 437 403 424 404 -1.2 0 1 5.39 180 2 0.4 0 3 

# matching SMARTS from molecule  ('[#6]1(:[#6](:[#6]:[#6]:[#6](:[#6]:1-[#6](=[#8])-[#8]-[#1])-[#1])-[#1])-[#7](-[#1])-[#6]-,:[#6]:[#6](-[#1]):[#6]:,-[#6]-[#1]', (35, 5, 17, 18)) from external database
# [429, 405, 415, 416] = [[35], [5], [17], [18]]
# Fitted from Fragment  SMARTS [H]-[#7](-[#6]1:[#6](:[#6](:[#6](:[#6](:[#6]:1-[#6](=[#8])-[H])-[H])-[H])-[H])-[H])-[#6]1:[#6](:[#6](:[#6](:[#6](:[#6]:1-[H])-[H])-[H])-[H])-[H] torsion atom indexes = 0,1,2,5 with smarts torsion indices 1,2,3,8 from fragment 5_17_Index_0.mol
# torsion % [H]-[#7](-[#6]1:[#6](:[#6](:[#6](:[#6](:[#6]:1-[#6](=[#8])-[H])-[H])-[H])-[H])-[H])-[#6]1:[#6](:[#6](:[#6](:[#6](:[#6]:1-[H])-[H])-[H])-[H])-[H] % 1,2,3,8 % 0.0,0.0,0.108
torsion 429 405 415 416 0.0 0 1 0.0 180 2 0.108 0 3

# matching SMARTS from molecule  ('[#6]1(:[#6](:[#6]:[#6]:[#6](:[#6]:1-[#6](=[#8])-[#8]-[#1])-[#1])-[#1])-[#7](-[#1])-[#6]-,:[#6]:[#6](-[#1]):[#6]:,-[#6]-[#1]', (35, 5, 17, 21)) from external database
# [429, 405, 415, 419] = [[35], [5], [17], [21]]
# Fitted from Fragment  SMARTS [H]-[#7](-[#6]1:[#6](:[#6](:[#6](:[#6](:[#6]:1-[#6](=[#8])-[H])-[H])-[H])-[H])-[H])-[#6]1:[#6](:[#6](:[#6](:[#6](:[#6]:1-[H])-[H])-[H])-[H])-[H] torsion atom indexes = 0,1,2,3 with smarts torsion indices 1,2,3,4 from fragment 5_17_Index_0.mol
# torsion % [H]-[#7](-[#6]1:[#6](:[#6](:[#6](:[#6](:[#6]:1-[#6](=[#8])-[H])-[H])-[H])-[H])-[H])-[#6]1:[#6](:[#6](:[#6](:[#6](:[#6]:1-[H])-[H])-[H])-[H])-[H] % 1,2,3,4 % 0.0,0.0,0.108
torsion 429 405 415 419 0.0 0 1 0.0 180 2 0.108 0 3

# matching SMARTS from molecule  ('[#6](-[#1])-,:[#6](-,:[#6]-[#1])-[#7](-[#1])-[#6](-,:[#6])-,:[#6](-,:[#6]-[#1])-[#1]', (21, 17, 5, 12)) from external database
# [419, 415, 405, 411] = [[21], [17], [5], [12]]
# Fitted from Fragment  SMARTS [H]-[#7](-[#6]1:[#6](:[#6](:[#6](:[#6](:[#6]:1-[#6](=[#8])-[H])-[H])-[H])-[H])-[H])-[#6]1:[#6](:[#6](:[#6](:[#6](:[#6]:1-[H])-[H])-[H])-[H])-[H] torsion atom indexes = 4,1,2,3 with smarts torsion indices 16,2,3,4 from fragment 5_17_Index_0.mol
# Torsion 411 405 415 419 RMSD(MM2,QM) 0.2737380962872691 RelativeRMSD(MM2,QM) 0.06701441533893003 Boltzmann Fit
# torsion % [H]-[#7](-[#6]1:[#6](:[#6](:[#6](:[#6](:[#6]:1-[#6](=[#8])-[H])-[H])-[H])-[H])-[H])-[#6]1:[#6](:[#6](:[#6](:[#6](:[#6]:1-[H])-[H])-[H])-[H])-[H] % 16,2,3,4 % -1.358,2.112,-1.709
torsion 411 405 415 419 -1.358 0.0 1 2.112 180.0 2 -1.709 0.0 3

# matching SMARTS from molecule  ('[#6]1(:[#6](:[#6](:[#6]:[#6](:[#6]:1-[#1])-[#1])-[#1])-[#1])-[#6](-[#1])(-[#1])-[#6](-[#6])(-[#1])-[#1]', (7, 6, 8, 11)) from external database
# [410, 408, 406, 407] = [[10, 11], [8], [6], [7]]
torsion 410 408 406 407 -0.712 0 1 -0.146 180 2 0.253 0 3 

# matching SMARTS from molecule  ('[#6](-[#1])-,:[#6](-[#1])-,:[#6](-,:[#6](-,:[#6]:[#6]:,-[#6](:,-[#6](:,-[#6]:[#6]-[#1])-[#1])-[#1])-[#1])-[#7](-[#6])-[#1]', (13, 12, 5, 35)) from external database
# [429, 405, 411, 412] = [[35], [5], [12], [13, 14]]
# Fitted from Fragment  SMARTS [H]-[#7](-[#6]1:[#6](:[#6](:[#6](:[#6](:[#6]:1-[H])-[H])-[H])-[H])-[H])-[#6]1:[#6](:[#6](:[#6](:[#6](:[#6]:1-[H])-[H])-[H])-[H])-[H] torsion atom indexes = 0,1,2,5 with smarts torsion indices 1,2,3,8 from fragment 5_12_Index_0.mol
# torsion % [H]-[#7](-[#6]1:[#6](:[#6](:[#6](:[#6](:[#6]:1-[H])-[H])-[H])-[H])-[H])-[#6]1:[#6](:[#6](:[#6](:[#6](:[#6]:1-[H])-[H])-[H])-[H])-[H] % 1,2,3,8 % 0.0,0.0,0.108
torsion 429 405 411 412 0.0 0 1 0.0 180 2 0.108 0 3

# matching SMARTS from molecule  ('[#6](-[#1])-,:[#6]-[#6](-[#1])(-[#1])-[#6](-[#1])(-[#1])-[#6](-,:[#6]-[#1])-,:[#6]-[#1]', (9, 7, 6, 28)) from external database
# [425, 406, 407, 409] = [[27, 28], [6], [7], [9]]
# Fitted from Fragment  SMARTS [#6]1(-[#6](-[#6](-[#6]2:[#6](:[#6](:[#6](:[#6](:[#6]:2-[H])-[H])-[H])-[H])-[H])(-[H])-[H])(-[H])-[H]):[#6](:[#6](:[#6](:[#6](:[#6]:1-[H])-[H])-[H])-[H])-[H] torsion atom indexes = 5,1,2,3 with smarts torsion indices 18,2,3,4 from fragment 6_7_Index_0.mol
# torsion % [#6]1(-[#6](-[#6](-[#6]2:[#6](:[#6](:[#6](:[#6](:[#6]:2-[H])-[H])-[H])-[H])-[H])(-[H])-[H])(-[H])-[H]):[#6](:[#6](:[#6](:[#6](:[#6]:1-[H])-[H])-[H])-[H])-[H] % 18,2,3,4 % 0.0,0.0,0.108
torsion 425 406 407 409 0.0 0 1 0.0 180 2 0.108 0 3

#SOLUTE-SMARTS 437 [#1]([OH1](C=O))

SOLUTE 437 2.574 2.758 2.9054

#SOLUTE-SMARTS 436 [#1][#6;D3]

SOLUTE 436 2.574 2.758 2.9054

#SOLUTE-SMARTS 429 [#1]([N;D3])

SOLUTE 429 2.9089 2.836 3.5214

#SOLUTE-SMARTS 426 [#1][C;D4][N,c;D3]

SOLUTE 426 3.0556 2.996 4.032

#SOLUTE-SMARTS 421 c([cH0])

SOLUTE 421 3.8585 3.766 3.8448

#SOLUTE-SMARTS 424 [#6;D3]([*])([*])(=[*])

SOLUTE 424 2.9301 4.506 4.2118

#SOLUTE-SMARTS 423 c(c(c([cH0])))

SOLUTE 423 3.8286 3.893 4.5084

#SOLUTE-SMARTS 420 [cH0]

SOLUTE 420 3.6909 3.766 4.4258

#SOLUTE-SMARTS 405 [#7;D3]

SOLUTE 405 3.4243 3.491 4.2676

#SOLUTE-SMARTS 404 O(=C(c))

SOLUTE 404 2.9835 3.356 2.9616

#SOLUTE-SMARTS 403 [OH1](C=O)

SOLUTE 403 3.3991 2.819 2.9337


# [401] = [[1]]
polarize           401          2.5670     0.3900 417
# amoeba21 comments=Cl connected to aromatic atom SMARTS match = [Cl][a]
# [402] = [[2]]
polarize           402          2.5670     0.3900 420
# amoeba21 comments=O connected to carbonyl group SMARTS match = [OX2][CX3]
# [403] = [[3]]
polarize           403          0.8320     0.3900 424 437
# amoeba21 comments=O on carbonyl group SMARTS match = [OX1]=[CX3]
# [404] = [[4]]
polarize           404          0.9140     0.3900 424
# amoeba21 comments=N connected to aromatic carbon via single bond SMARTS match = [N][c]
# [405] = [[5]]
polarize           405          1.1850     0.3900 429
# [406] = [[6]]
polarize           406          1.4150     0.3900 425
# amoeba21 comments=C connected to aromatic carbon SMARTS match = [C][c]
# [407] = [[7]]
polarize           407          1.4150     0.3900 426
# [408] = [[8]]
polarize           408          2.0650     0.3900 410
# [409] = [[9]]
polarize           409          2.0650     0.3900 413 414
# [410] = [[10, 11]]
polarize          410          2.0650     0.3900 408 412 427
# [411] = [[12]]
polarize          411          2.0650     0.3900 412
# [412] = [[13, 14]]
polarize          412          2.0650     0.3900 410 411 428
# [413] = [[15]]
polarize          413          2.0650     0.3900 409 417 430
# [414] = [[16]]
polarize          414          2.0650     0.3900 409 418 431
# [415] = [[17]]
polarize          415          2.0650     0.3900 416 419
# [416] = [[18]]
polarize          416          2.0650     0.3900 415 421
# [417] = [[19]]
polarize          417          2.0650     0.3900 401 413 420
# [418] = [[20]]
polarize          418          2.0650     0.3900 414 420 432
# [419] = [[21]]
polarize          419          2.0650     0.3900 415 422 433
# [420] = [[22]]
polarize          420          2.0650     0.3900 402 417 418
# [421] = [[23]]
polarize          421          2.0650     0.3900 416 423 434
# [422] = [[24]]
polarize          422          2.0650     0.3900 419 423 435
# amoeba21 comments=C on carbonyl O SMARTS match = [CX3](=O)
# [423] = [[25]]
polarize          423          2.0650     0.3900 421 422 436
# amoeba21 comments=C on carbonyl O SMARTS match = [CX3](=O)
# [424] = [[26]]
polarize          424          2.0650     0.3900 403 404
# [425] = [[27, 28]]
polarize          425          0.4800     0.3900 406
# amoeba21 comments=H on non-aromatic carbon SMARTS match = [H][C]
# [426] = [[29, 30]]
polarize          426          0.4800     0.3900 407
# [427] = [[31, 32]]
polarize          427          0.4320     0.3900 410
# [428] = [[33, 34]]
polarize          428          0.4320     0.3900 412
# amoeba21 comments=H on non-aromatic nitrogen SMARTS match = [H][N]
# [429] = [[35]]
polarize          429          0.4570     0.3900 405
# [430] = [[36]]
polarize          430          0.4320     0.3900 413
# [431] = [[37]]
polarize          431          0.4320     0.3900 414
# [432] = [[38]]
polarize          432          0.4320     0.3900 418
# [433] = [[39]]
polarize          433          0.4320     0.3900 419
# [434] = [[40]]
polarize          434          0.4320     0.3900 421
# [435] = [[41]]
polarize          435          0.4320     0.3900 422
# amoeba21 comments=H on aromatic carbon SMARTS match = [H][c]
# [436] = [[42]]
polarize          436          0.4320     0.3900 423
# amoeba21 comments=H on non-aromatic oxygen SMARTS match = [H][O]
# [437] = [[43]]
polarize          437          0.4570     0.3900 403

#
# Multipoles from Electrostatic Potential Fitting
#

# [401] = [[1]]
multipole   401  417  420              -0.39659
                                        0.13931    0.00000   -0.25202
                                       -0.79838
                                        0.00000   -0.37873
                                        0.24568    0.00000    1.17711
# [402] = [[2]]
multipole   402  420  417              -0.39515
                                        0.13943    0.00000   -0.26433
                                       -0.79710
                                        0.00000   -0.36739
                                        0.24976    0.00000    1.16449
# [403] = [[3]]
multipole   403  424  437              -0.30872
                                        0.23447    0.00000    0.34884
                                        0.19774
                                        0.00000   -0.78614
                                       -0.44475    0.00000    0.58840
# [404] = [[4]]
multipole   404  424  403              -0.36742
                                       -0.05010    0.00000    0.44814
                                       -0.67743
                                        0.00000   -0.13956
                                       -0.03920    0.00000    0.81699
# [405] = [[5]]
multipole   405  415  411              -0.23469
                                        0.37936    0.00000    0.35489
                                        0.36254
                                        0.00000   -1.02850
                                       -0.41358    0.00000    0.66596
# [406] = [[6]]
multipole   406  408  407              -0.10924
                                        0.20301    0.00000    0.07458
                                       -0.04844
                                        0.00000   -0.28421
                                       -0.12529    0.00000    0.33265
# [407] = [[7]]
multipole   407  409  406              -0.10773
                                        0.17126    0.00000    0.12666
                                       -0.06775
                                        0.00000   -0.28348
                                       -0.14020    0.00000    0.35123
# [408] = [[8]]
multipole   408 -410 -410              -0.10585
                                        0.00000    0.00000   -0.08600
                                        0.43402
                                        0.00000   -1.09805
                                        0.00000    0.00000    0.66403
# [409] = [[9]]
multipole   409  407  413              -0.08115
                                        0.02613    0.00000    0.09484
                                        0.43952
                                        0.00000   -1.06883
                                        0.01008    0.00000    0.62931
# [410] = [[10, 11]]
multipole   410  408  412              -0.09036
                                        0.13594    0.00000    0.14906
                                        0.56554
                                        0.00000   -1.10463
                                       -0.04771    0.00000    0.53909
# [411] = [[12]]
multipole   411 -412 -412               0.00415
                                        0.00000    0.00000    0.10030
                                        0.44464
                                        0.00000   -1.11708
                                        0.00000    0.00000    0.67244
# [412] = [[13, 14]]
multipole   412  411  410              -0.09929
                                        0.12152    0.00000    0.09742
                                        0.61928
                                        0.00000   -1.10511
                                       -0.05458    0.00000    0.48583
# [413] = [[15]]
multipole   413  417  409              -0.03271
                                        0.08314    0.00000    0.14961
                                        0.58093
                                        0.00000   -1.19271
                                       -0.24014    0.00000    0.61178
# [414] = [[16]]
multipole   414  409  418              -0.07084
                                        0.11274    0.00000    0.14942
                                        0.54532
                                        0.00000   -1.07747
                                       -0.03226    0.00000    0.53215
# [415] = [[17]]
multipole   415  405  416               0.02170
                                        0.02636    0.00000    0.01354
                                        0.50254
                                        0.00000   -1.12361
                                       -0.02402    0.00000    0.62107
# [416] = [[18]]
multipole   416  424  415              -0.03733
                                        0.07283    0.00000    0.24357
                                        0.51073
                                        0.00000   -1.09197
                                       -0.04768    0.00000    0.58124
# [417] = [[19]]
multipole   417  401  420               0.24952
                                        0.02795    0.00000    0.39262
                                        0.42817
                                        0.00000   -1.10839
                                        0.00007    0.00000    0.68022
# [418] = [[20]]
multipole   418  420  414              -0.02469
                                        0.07261    0.00000    0.20078
                                        0.58545
                                        0.00000   -1.08383
                                       -0.15493    0.00000    0.49838
# [419] = [[21]]
multipole   419  415  422              -0.09005
                                        0.14435    0.00000    0.18978
                                        0.60861
                                        0.00000   -1.15168
                                       -0.06941    0.00000    0.54307
# [420] = [[22]]
multipole   420  402  417               0.24959
                                        0.05451    0.00000    0.37740
                                        0.41524
                                        0.00000   -1.11416
                                       -0.00467    0.00000    0.69892
# [421] = [[23]]
multipole   421  416  423              -0.05606
                                        0.11959    0.00000    0.20935
                                        0.57864
                                        0.00000   -1.03424
                                       -0.07168    0.00000    0.45560
# [422] = [[24]]
multipole   422  419  423              -0.07368
                                        0.14064    0.00000    0.08306
                                        0.54025
                                        0.00000   -0.99769
                                        0.03504    0.00000    0.45744
# [423] = [[25]]
multipole   423  421  422              -0.07203
                                        0.16551    0.00000    0.07350
                                        0.54414
                                        0.00000   -0.99544
                                        0.05314    0.00000    0.45130
# [424] = [[26]]
multipole   424  404  403               0.27318
                                       -0.09752    0.00000   -0.00794
                                        0.21824
                                        0.00000   -0.62027
                                        0.00871    0.00000    0.40203
# [425] = [[27, 28]]
multipole   425  406  408               0.09904
                                        0.03319    0.00000    0.13530
                                       -0.03361
                                        0.00000   -0.17328
                                        0.05019    0.00000    0.20689
# [426] = [[29, 30]]
multipole   426  407  409               0.10280
                                        0.05062    0.00000    0.14029
                                       -0.03273
                                        0.00000   -0.17871
                                        0.07770    0.00000    0.21144
# [427] = [[31, 32]]
multipole   427  410  408               0.09660
                                        0.03055    0.00000    0.14036
                                       -0.11525
                                        0.00000   -0.13183
                                        0.04124    0.00000    0.24708
# [428] = [[33, 34]]
multipole   428  412  411               0.11151
                                        0.03039    0.00000    0.14088
                                       -0.09187
                                        0.00000   -0.15811
                                        0.00087    0.00000    0.24998
# [429] = [[35]]
multipole   429  405  415               0.22678
                                        0.06407    0.00000   -0.00091
                                       -0.02788
                                        0.00000   -0.00800
                                        0.04300    0.00000    0.03588
# [430] = [[36]]
multipole   430  413  417               0.14474
                                        0.02394    0.00000    0.15529
                                        0.06087
                                        0.00000   -0.21446
                                        0.01347    0.00000    0.15359
# [431] = [[37]]
multipole   431  414  409               0.10445
                                        0.01188    0.00000    0.14546
                                       -0.11329
                                        0.00000   -0.13372
                                        0.01701    0.00000    0.24701
# [432] = [[38]]
multipole   432  418  420               0.13663
                                        0.05899    0.00000    0.14999
                                       -0.02394
                                        0.00000   -0.20008
                                        0.03887    0.00000    0.22402
# [433] = [[39]]
multipole   433  419  415               0.13045
                                        0.02170    0.00000    0.12633
                                       -0.07239
                                        0.00000   -0.17552
                                       -0.05984    0.00000    0.24791
# [434] = [[40]]
multipole   434  421  416               0.12587
                                        0.02646    0.00000    0.12776
                                       -0.03946
                                        0.00000   -0.16298
                                       -0.04641    0.00000    0.20244
# [435] = [[41]]
multipole   435  422  419               0.09225
                                        0.00155    0.00000    0.13414
                                       -0.15826
                                        0.00000   -0.13754
                                        0.00971    0.00000    0.29580
# [436] = [[42]]
multipole   436  423  421               0.09196
                                        0.00588    0.00000    0.11606
                                       -0.14549
                                        0.00000   -0.13137
                                        0.00321    0.00000    0.27686
# [437] = [[43]]
multipole   437  403  424               0.27206
                                       -0.00036    0.00000    0.05189
                                       -0.13809
                                        0.00000   -0.09158
                                        0.05084    0.00000    0.22967

#
# Charge Penetration from Electrostatic Potential Fitting
#

chgpen           401          0.0000    0.00000
chgpen           402          0.0000    0.00000
chgpen           403          0.0000    0.00000
chgpen           404          0.0000    0.00000
chgpen           405          0.0000    0.00000
chgpen           406          0.0000    0.00000
chgpen           407          0.0000    0.00000
chgpen           408          0.0000    0.00000
chgpen           409          0.0000    0.00000
chgpen           410          0.0000    0.00000
chgpen           411          0.0000    0.00000
chgpen           412          0.0000    0.00000
chgpen           413          0.0000    0.00000
chgpen           414          0.0000    0.00000
chgpen           415          0.0000    0.00000
chgpen           416          0.0000    0.00000
chgpen           417          0.0000    0.00000
chgpen           418          0.0000    0.00000
chgpen           419          0.0000    0.00000
chgpen           420          0.0000    0.00000
chgpen           421          0.0000    0.00000
chgpen           422          0.0000    0.00000
chgpen           423          0.0000    0.00000
chgpen           424          0.0000    0.00000
chgpen           425          0.0000    0.00000
chgpen           426          0.0000    0.00000
chgpen           427          0.0000    0.00000
chgpen           428          0.0000    0.00000
chgpen           429          0.0000    0.00000
chgpen           430          0.0000    0.00000
chgpen           431          0.0000    0.00000
chgpen           432          0.0000    0.00000
chgpen           433          0.0000    0.00000
chgpen           434          0.0000    0.00000
chgpen           435          0.0000    0.00000
chgpen           436          0.0000    0.00000
chgpen           437          0.0000    0.00000
