# Supplementary material for: Crystal Polymorph Search in the NPT Ensemble via a Deposition/Sublimation Alchemical Path
Source: Cryst Growth Des. 2024 Mar 9;24(8):3205–17. doi: 10.1021/acs.cgd.3c01358 (PMC11036363; doi:10.1021/acs.cgd.3c01358)
Supplement: Supplementary file 2 — cg3c01358_si_002.zip [file cg3c01358_si_002.zip › ACS_SI/AP23/P-1/c23.xyz_03_049_080]

     43  C23.arc_1 Energy:  -22.5458 Density:    1.3924
   19.52127019   12.76838779    7.34406007  146.46713579   91.73843532   75.38231121
      1  Cl   -1.78657334   -3.69005884    4.86371832   401      19
      2  Cl    0.97328261   -1.94554072    4.50062408   402      22
      3   O  -11.64908316    1.45684091   -6.15580366   403      26      43
      4   O   -9.77082877    2.25253856   -5.16830145   404      26
      5   N   -8.01878240    0.43083954   -3.99021373   405      12      17      35
      6   C   -3.89706258   -0.19550747    0.02216213   406       7       8      27      28
      7   C   -3.46001613   -1.66230430    0.31119529   407       6       9      29      30
      8   C   -4.94931178   -0.07659182   -1.05962206   408       6      10      11
      9   C   -2.36433951   -1.77315691    1.35365306   409       7      15      16
     10   C   -4.68696044    0.54075556   -2.30565309   410       8      13      31
     11   C   -6.25723827   -0.56626568   -0.84758332   410       8      14      32
     12   C   -7.01382462    0.25509335   -3.01991755   411       5      13      14
     13   C   -5.69144972    0.70046991   -3.27014307   412      10      12      33
     14   C   -7.27737713   -0.38724727   -1.78647086   412      11      12      34
     15   C   -2.51145344   -2.57988800    2.50763178   413       9      19      36
     16   C   -1.14331910   -1.07814615    1.19853672   414       9      20      37
     17   C   -8.97231152   -0.53971369   -4.45344822   415       5      18      21
     18   C  -10.15437408   -0.14762438   -5.16482739   416      17      23      26
     19   C   -1.51280376   -2.66308083    3.49058931   417       1      15      22
     20   C   -0.13748556   -1.14433883    2.16602792   418      16      22      38
     21   C   -8.78866781   -1.92389589   -4.18354582   419      17      24      39
     22   C   -0.30724117   -1.92196103    3.32843921   420       2      19      20
     23   C  -11.06171568   -1.15376488   -5.60579496   421      18      25      40
     24   C   -9.69821506   -2.88625568   -4.62130681   422      21      25      41
     25   C  -10.83159778   -2.50934068   -5.35463908   423      23      24      42
     26   C  -10.47261944    1.29775100   -5.47886187   424       3       4      18
     27   H   -3.01131468    0.39512897   -0.26166516   425       6
     28   H   -4.27921341    0.24952845    0.95666627   425       6
     29   H   -3.10452340   -2.11287232   -0.62859628   426       7
     30   H   -4.34547653   -2.24267576    0.62225940   426       7
     31   H   -3.68793064    0.92399811   -2.53186885   427      10
     32   H   -6.49760668   -1.08784548    0.07825023   427      11
     33   H   -5.44426891    1.18542725   -4.21853547   428      13
     34   H   -8.28074542   -0.74802925   -1.54610849   428      14
     35   H   -8.11880758    1.38025130   -4.36322650   429       5
     36   H   -3.42148995   -3.16564721    2.65364271   430      15
     37   H   -0.96743907   -0.47258487    0.30917184   431      16
     38   H    0.79744673   -0.59970555    2.02218478   432      20
     39   H   -7.91459417   -2.26260702   -3.61942168   433      21
     40   H  -11.95909725   -0.87935141   -6.17010085   434      23
     41   H   -9.51920777   -3.93590184   -4.38800297   435      24
     42   H  -11.52549887   -3.26889794   -5.71942458   436      25
     43   H  -11.79811096    2.42880991   -6.21637242   437       3
