# Supplementary material for: Crystal Polymorph Search in the NPT Ensemble via a Deposition/Sublimation Alchemical Path
Source: Cryst Growth Des. 2024 Mar 9;24(8):3205–17. doi: 10.1021/acs.cgd.3c01358 (PMC11036363; doi:10.1021/acs.cgd.3c01358)
Supplement: Supplementary file 2 — cg3c01358_si_002.zip [file cg3c01358_si_002.zip › ACS_SI/AP23/P-1/c23.xyz_01_009_193]

     43  C23.arc_1 Energy:  -19.7209 Density:    1.3476
    8.62980638   11.01134057   16.66587274   47.06711399  117.62560671   94.12852779
      1  Cl   -3.94110171    0.98276592   -2.44392845   401      19
      2  Cl   -3.96101254    3.38837371   -0.19972131   402      22
      3   O    3.42767518  -10.45553686    5.31643733   403      26      43
      4   O    1.82811313   -9.86656377    3.82753585   404      26
      5   N    2.00732624   -7.27977996    2.80877526   405      12      17      35
      6   C   -1.35872434   -2.64678678    1.93825763   406       7       8      27      28
      7   C   -0.83679664   -1.76891406    0.76881172   407       6       9      29      30
      8   C   -0.47168757   -3.84653735    2.18743827   408       6      10      11
      9   C   -1.65383970   -0.51556051    0.52840602   409       7      15      16
     10   C   -0.62456273   -5.02680800    1.42766869   410       8      13      31
     11   C    0.57052458   -3.82648915    3.14321564   410       8      14      32
     12   C    1.19938038   -6.13786459    2.63173719   411       5      13      14
     13   C    0.19322936   -6.14295545    1.63491752   412      10      12      33
     14   C    1.37306743   -4.94914536    3.38637178   412      11      12      34
     15   C   -2.40908005   -0.34160349   -0.65579206   413       9      19      36
     16   C   -1.65557291    0.54477132    1.46322047   414       9      20      37
     17   C    3.37107169   -7.36041699    3.25077967   415       5      18      21
     18   C    3.82768421   -8.49220505    3.99809801   416      17      23      26
     19   C   -3.11443143    0.84185117   -0.92480095   417       1      15      22
     20   C   -2.38966122    1.71259281    1.23532847   418      16      22      38
     21   C    4.28321892   -6.29171930    3.03459019   419      17      24      39
     22   C   -3.11672350    1.88936077    0.03999246   420       2      19      20
     23   C    5.17244138   -8.51921483    4.46534291   421      18      25      40
     24   C    5.58769027   -6.33082487    3.53402047   422      21      25      41
     25   C    6.04361058   -7.44713857    4.25272992   423      23      24      42
     26   C    2.92256918   -9.65437901    4.33474761   424       3       4      18
     27   H   -2.38659679   -2.97338258    1.71414517   425       6
     28   H   -1.42165258   -2.02766118    2.84527680   425       6
     29   H   -0.80378906   -2.38412868   -0.14534446   426       7
     30   H    0.20318258   -1.48128277    0.99386984   426       7
     31   H   -1.39593590   -5.08604821    0.65410560   427      10
     32   H    0.76631822   -2.92174991    3.72158472   427      11
     33   H    0.04111837   -7.02533973    1.00877226   428      13
     34   H    2.13779842   -4.88367570    4.16576899   428      14
     35   H    1.56635274   -8.18330166    2.60843111   429       5
     36   H   -2.44120872   -1.13895346   -1.40116609   430      15
     37   H   -1.07358735    0.47007502    2.38196922   431      16
     38   H   -2.38482417    2.51163749    1.97822843   432      20
     39   H    3.96529642   -5.40668609    2.47475186   433      21
     40   H    5.54256138   -9.38511794    5.02257167   434      23
     41   H    6.25040754   -5.47941872    3.37301583   435      24
     42   H    7.06580737   -7.47959325    4.63784689   436      25
     43   H    2.73364101  -11.12696370    5.50667266   437       3
