# Supplementary material for: Crystal Polymorph Search in the NPT Ensemble via a Deposition/Sublimation Alchemical Path
Source: Cryst Growth Des. 2024 Mar 9;24(8):3205–17. doi: 10.1021/acs.cgd.3c01358 (PMC11036363; doi:10.1021/acs.cgd.3c01358)
Supplement: Supplementary file 2 — cg3c01358_si_002.zip [file cg3c01358_si_002.zip › ACS_SI/AP23/P-1/XAFPAY01.xyz]

     43  pd118057
    7.00610000    7.80470000   18.89300000   85.27700000   80.75300000   65.76900000
      1  Cl   13.94550902   -1.46004642    6.84827084   401      19
      2  Cl   12.30700282   -2.79847487    9.20156572   402      22
      3   O    4.34015752    8.53565725    0.00708487   403      26      43
      4   O    4.25585997    6.63130137    1.15800305   404      26
      5   N    6.28466057    6.05041191    2.78416674   405      12      17      35
      6   C    8.68575483    1.76945283    5.75272649   406       7       8      27      28
      7   C   10.06701660    1.95391005    6.22853132   407       6       9      29      30
      8   C    8.08363443    2.94890294    5.01832397   408       6      10      11
      9   C   10.64149834    0.75734157    6.96088295   409       7      15      16
     10   C    8.68603292    3.44038394    3.86796512   410       8      13      31
     11   C    6.90833097    3.53840493    5.42048346   410       8      14      32
     12   C    6.92942991    5.04677906    3.55902758   411       5      13      14
     13   C    8.11905172    4.46617617    3.13747792   412      10      12      33
     14   C    6.33271595    4.57795392    4.70286090   412      11      12      34
     15   C   11.86327687    0.22510021    6.61558885   413       9      19      36
     16   C    9.95586746    0.17023424    8.01895208   414       9      20      37
     17   C    6.82949487    7.21886763    2.34490491   415       5      18      21
     18   C    6.14552814    8.06180170    1.42182117   416      17      23      26
     19   C   12.38679190   -0.86500183    7.29293953   417       1      15      22
     20   C   10.47205607   -0.92057951    8.69630276   418      16      22      38
     21   C    8.08113312    7.65949262    2.81809953   419      17      24      39
     22   C   11.68532650   -1.43606242    8.33329649   420       2      19      20
     23   C    6.72441710    9.27685259    1.03998407   421      18      25      40
     24   C    8.61425353    8.86073583    2.42060113   422      21      25      41
     25   C    7.93756645    9.68724419    1.53350107   423      23      24      42
     26   C    4.85200913    7.67163070    0.86621835   424       3       4      18
     27   H    8.12354665    1.56557398    6.51621425   425       6
     28   H    8.66545207    0.99931269    5.16263155   425       6
     29   H   10.09150554    2.72194223    6.82011781   426       7
     30   H   10.63423153    2.15283410    5.46653510   426       7
     31   H    9.48986486    3.07009575    3.58345173   427      10
     32   H    6.48897563    3.23360598    6.19180187   427      11
     33   H    8.53470672    4.76876868    2.36224419   428      13
     34   H    5.53761217    4.95912147    4.99856092   428      14
     35   H    5.55450132    5.80312378    2.49275492   429       5
     36   H   12.34517846    0.60379732    5.91586490   430      15
     37   H    9.13276894    0.51796372    8.27624466   431      16
     38   H    9.99459953   -1.30210988    9.39677249   432      20
     39   H    8.55670769    7.12513774    3.41192334   433      21
     40   H    6.27485479    9.82166920    0.43441428   434      23
     41   H    9.44204660    9.12508593    2.75004750   435      24
     42   H    8.30011926   10.50459962    1.27714070   436      25
     43   H    3.50551696    8.18481212   -0.38220999   437       3
