# Supplementary material for: Crystal Polymorph Search in the NPT Ensemble via a Deposition/Sublimation Alchemical Path
Source: Cryst Growth Des. 2024 Mar 9;24(8):3205–17. doi: 10.1021/acs.cgd.3c01358 (PMC11036363; doi:10.1021/acs.cgd.3c01358)
Supplement: Supplementary file 2 — cg3c01358_si_002.zip [file cg3c01358_si_002.zip › ACS_SI/README.txt]

Description of this structural archive.

A subset of structures produced by the alchemical NPT simulations (using AP20 parameters) have been included as a separate “tar” archive, which also includes the AP20 and AP23 parameters for Compound XXIII. Structures labeled with XAFPAY in the name correspond to experimental structures from the CCDC. Files starting with “c23” were predicted by the run, job, and structure ID (from SI Table 1) postfixed to the end of the file. Each structure has been minimized (according to the parameters in the file name) to an RMS gradient tolerance of 0.01 kcal/mol/Å. Note that the PAC algorithm (SuperposeCrystals) should not be used to compare structures utilizing different parameters at this time (i.e., AP20 vs. AP23) because the comparisons depend on atom order, which changed between use of the AP20 and AP23 parameters.
